# Supplementary material for: Differential impact of thermal and physical permafrost disturbances on High Arctic dissolved and particulate fluvial fluxes
Source: Sci Rep. 2020 Jul 16;10:11836. doi: 10.1038/s41598-020-68824-3 (PMC7366920; doi:10.1038/s41598-020-68824-3)
Supplement: Supplementary file 2 — Supplementary Information 2. [file 41598_2020_68824_MOESM2_ESM.xlsx]

## Sheet: 2006
Mean Daily Concentrations
Date/Time	Q (m3/s)	SSC (mg/L)	POC (mg/L)	DOC (mg/L)	major ion (mg/L)
2006-06-26	0.0393868			2.831	18.9795
2006-06-27	0.0553567			3.1145	18.6016
2006-06-28	0.0655819			3.398	18.2237
2006-06-29	0.0382255			3.094	17.535
2006-06-30	0.042491			2.79	16.8464
2006-07-01	0.0532284			2.9985	17.1638
2006-07-02	0.0495691			3.207	17.4811
2006-07-03	0.0486187			3.2003	17.9515
2006-07-04	0.0433629			3.26413	18.1194
2006-07-05	0.0434489			3.613	19.5597
2006-07-06	0.0470167			3.393	18.7066
2006-07-07	0.0455079			3.173	17.8534
2006-07-08	0.0580093			3.0295	17.6554
2006-07-09	0.0547491			2.886	17.4574
2006-07-10	0.0534874	4.97238		3.1175	18.1608
2006-07-11	0.039742			3.349	18.8641
2006-07-12	0.0409314			3.7275	19.9591
2006-07-13	0.0393838			4.106	21.0542
2006-07-14	0.0372968			4.0505	21.1258
2006-07-15	0.0353399			3.995	21.1974
2006-07-16	0.0338523			4.222	21.6397
2006-07-17	0.0347391			4.449	22.0821
2006-07-18	0.0289085			4.3126	23.5347
2006-07-19	0.0242204			4.35493	24.0118
2006-07-20	0.0266137			4.515	27.1496
2006-07-21	0.0263412			4.382	25.6047
2006-07-22	0.0254572			4.249	24.0597
2006-07-23	0.0255889			4.3745	26.5378
2006-07-24	0.0244371			4.5	29.0158
2006-07-25	0.0238393			4.3745	26.5378
Daily Fluxes
Date/Time	Q (m3)	SS (kg)	POC (kg)	DOC (kg)	major ion (kg)
2006-06-26	141.792			0.401414	2.69115
2006-06-27	199.284			0.620671	3.707
2006-06-28	236.095			0.80225	4.30251
2006-06-29	137.612			0.425771	2.41302
2006-06-30	152.968			0.426779	2.57695
2006-07-01	191.622			0.574579	3.28896
2006-07-02	178.449			0.572285	3.11948
2006-07-03	175.027			0.56014	3.142
2006-07-04	156.107			0.509553	2.82855
2006-07-05	156.416			0.565131	3.05946
2006-07-06	169.26			0.5743	3.16628
2006-07-07	163.829			0.519828	2.9249
2006-07-08	208.834			0.632661	3.68705
2006-07-09	197.097			0.568821	3.4408
2006-07-10	192.555			0.600289	3.49694
2006-07-11	143.071			0.479146	2.69891
2006-07-12	147.353			0.549258	2.94104
2006-07-13	141.782			0.582156	2.9851
2006-07-14	134.269			0.543855	2.83653
2006-07-15	127.224			0.508259	2.69681
2006-07-16	121.868			0.514528	2.6372
2006-07-17	125.061			0.556396	2.76161
2006-07-18	104.07			0.448814	2.44927
2006-07-19	87.1933			0.379721	2.09366
2006-07-20	95.8095			0.43258	2.60119
2006-07-21	94.8282			0.415537	2.42804
2006-07-22	91.6458			0.389403	2.20497
2006-07-23	92.1202			0.40298	2.44466
2006-07-24	87.9737			0.395882	2.55263
2006-07-25	85.8215			0.375426	2.27751

## Sheet: 2007
Mean Daily Concentrations
Date/Time	Q (m3/s)	SSC (mg/L)	POC (mg/L)	DOC (mg/L)	major ion (mg/L)
2007-06-12	0.00143136	1.34831	0.0189828	4.627	15.5695
2007-06-13	0.00144228	2.85714	0.0423455	4.389	21.4269
2007-06-14	0.000674273	1.2766	0.0201382	4.585	23.9661
2007-06-15	0.00125843	5.88235	0.0884289	4.057	20.8664
2007-06-16	0.00176812	0.208333	0.00313186	4.316	15.5622
2007-06-17	0.001405	1.25	0.0181286	5.7865	16.3288
2007-06-18	0.00128271	0.406504	0.00636948	3.593	19.8667
2007-06-19	0.00144174	2.39583	0.0408857	4.80525	21.9835
2007-06-20	0.00151017	0.690335	0.0203165	3.2545	16.8153
2007-06-21	0.00148041	0.709974	0.0078585	5.2165	13.2258
2007-06-22	0.00191423	1.00402	0.0289095	3.11825	17.5671
2007-06-23	0.00191327	0.822522	0.0116674	3.4245	18.468
2007-06-24	0.0016646	2.90486	0.0476843	3.4705	16.2658
2007-06-25	0.00177514	1.0101	0.0165767	3.69	15.8197
2007-06-26	0.00163283	0.6	0.00859692	3.62775	15.6438
2007-06-27	0.00184326	0.20202	0.00551714	3.095	17.2174
2007-06-28	0.00157135	1.61616	0.0227538	3.735	8.41843
2007-06-29	0.0016762	1.31052	0.0186291	3.898	15.3237
2007-06-30	0.00156989	1.07843	0.0155884	5.7415	20.4949
2007-07-01	0.00196196	3.8	0.0765001	3.866	18.99
2007-07-02	0.00203751	0	0	3.547	15.6253
2007-07-03	0.00175285	4.12371	0.060243	3.228	12.2606
Daily Fluxes
Date/Time	Q (m3)	SS (kg)	POC (kg)	DOC (kg)	major ion (kg)
2007-06-12	69.7483	0.0940427	0.00132402	0.322725	1.08594
2007-06-13	66.9117	0.191176	0.00283341	0.293675	1.43371
2007-06-14	90.8882	0.116028	0.00183033	0.416723	2.17823
2007-06-15	128.268	0.754518	0.0113426	0.520383	2.67649
2007-06-16	142.303	0.0296464	0.000445672	0.614179	2.21455
2007-06-17	119.595	0.149494	0.0021681	0.692038	1.95285
2007-06-18	125.109	0.0508573	0.000796878	0.449516	2.4855
2007-06-19	130.966	0.313774	0.00535466	0.629326	2.87909
2007-06-20	122.049	0.0842548	0.00247961	0.397209	2.05229
2007-06-21	133.038	0.0944539	0.00104548	0.693995	1.75954
2007-06-22	146.738	0.147327	0.0042421	0.457564	2.57775
2007-06-23	150.996	0.124197	0.00176173	0.517086	2.78859
2007-06-24	139.869	0.406299	0.00666954	0.485414	2.27508
2007-06-25	147.278	0.148765	0.00244138	0.543455	2.32989
2007-06-26	135.444	0.0812667	0.00116441	0.491359	2.11887
2007-06-27	140.277	0.0283387	0.000773926	0.434156	2.4152
2007-06-28	150.573	0.243351	0.00342611	0.562391	1.26759
2007-06-29	133.958	0.175555	0.00249552	0.522168	2.05273
2007-06-30	220.861	0.238183	0.00344287	1.26807	4.52652
2007-07-01	159.714	0.606914	0.0122182	0.617455	3.03298
2007-07-02	154.096	0	0	0.546579	2.4078
2007-07-03	138.305	0.570328	0.00833188	0.446447	1.6957

## Sheet: 2008
Mean Daily Concentrations
Date/Time	Q (m3/s)	SSC (mg/L)	POC (mg/L)	DOC (mg/L)	major ion (mg/L)
2008-06-13 00:00:00	0.00327324	3.60345	0.0961125	11.764	68.5483
2008-06-14 00:00:00	0.00272559	0.704777	0.0260138	10.569	62.5736
2008-06-15 00:00:00	0.00239892	1.13716	0.0410804	9.5825	41.4022
2008-06-16 00:00:00	0.00193389	1.38144	0.0484926	8.7295	57.1892
2008-06-17 00:00:01	0.00236817	1.32623	0.0444691	7.363	58.0405
2008-06-18 00:00:01	0.00748153	0.921288	0.0304563	5.8035	17.9455
2008-06-19 00:00:01	0.00438008	3.9798	0.00802864	5.406	45.5644
2008-06-20 00:00:01	0.00256994	3.11619	0.00306128	4.55175	52.9136
2008-06-21 00:00:01	0.00509107	2.08269	0.0705848	2.628	53.9625
2008-06-22 00:00:01	0.00683587	1.61686	0.0387767	4.434	51.7081
2008-06-23 00:00:01	0.00547347	1.15103	0.0375873	3.79725	42.4001
2008-06-24 00:00:01	0.00444157	0.862161	0.0287619	3.7475	35.8181
2008-06-25 00:00:02	0.00489891	1.98526	0.0593376	4.2715	30.3401
2008-06-26 00:00:02	0.00442043	0.434783	0.00704348	3.6095	31.4149
2008-06-27 00:00:02	0.00269869	4.70588	0.0465045	3.53025	32.0224
2008-06-28 00:00:02	0.00300422	3.36064	0.0465045	3.6305	34.3628
2008-06-29 00:00:02	0.00303112	0.612245	0.0493969	3.65033	35.6335
2008-06-30 00:00:02	0.00303496	2.50928	0.0785007	4.84087	39.32
2008-07-01 00:00:02	0.00258915	0	0	4.97275	41.9534
2008-07-02 00:00:02	0.00303304	0.816925	0.0336259	5.2365	42.719
2008-07-03 00:00:02	0.00289469	2.91124	0.0735989	4.9765	41.9643
2008-07-04 00:00:03	0.00321175	3.22227	0.0212592	5.05433	42.1902
Daily Fluxes
Date/Time	Q (m3)	SS (kg)	POC (kg)	DOC (kg)	major ion (kg)
2008-06-13 00:00:00	282.808	1.01908	0.0271814	3.32695	19.386
2008-06-14 00:00:00	235.491	0.165969	0.00612602	2.4889	14.7355
2008-06-15 00:00:00	207.266	0.235695	0.00851459	1.98613	8.58128
2008-06-16 00:00:00	167.088	0.230822	0.00810255	1.4586	9.55563
2008-06-17 00:00:01	204.61	0.271359	0.00909883	1.50654	11.8757
2008-06-18 00:00:01	646.404	0.595524	0.0196871	3.75141	11.6001
2008-06-19 00:00:01	378.439	1.50611	0.00303835	2.04584	17.2433
2008-06-20 00:00:01	222.043	0.691927	0.000679734	1.01068	11.7491
2008-06-21 00:00:01	439.868	0.916111	0.031048	1.15597	23.7364
2008-06-22 00:00:01	590.62	0.95495	0.0229023	2.61881	30.5398
2008-06-23 00:00:01	472.907	0.544331	0.0177753	1.79575	20.0513
2008-06-24 00:00:01	383.752	0.330856	0.0110374	1.43811	13.7452
2008-06-25 00:00:02	423.266	0.840294	0.0251156	1.80798	12.8419
2008-06-26 00:00:02	381.925	0.166054	0.00269008	1.37856	11.9981
2008-06-27 00:00:02	233.166	1.09725	0.0108433	0.823136	7.46654
2008-06-28 00:00:02	259.564	0.872302	0.0120709	0.942349	8.91937
2008-06-29 00:00:02	261.889	0.16034	0.0129365	0.955981	9.33202
2008-06-30 00:00:02	262.221	0.657985	0.0205845	1.26938	10.3105
2008-07-01 00:00:02	223.703	0	0	1.11242	9.3851
2008-07-02 00:00:02	262.055	0.214079	0.00881183	1.37225	11.1947
2008-07-03 00:00:02	250.101	0.728104	0.0184072	1.24463	10.4953
2008-07-04 00:00:03	277.495	0.894164	0.00589932	1.40255	11.7076

## Sheet: 2009
Mean Daily Concentrations
Date/Time	Q (m3/s)	SSC (mg/L)	POC (mg/L)	DOC (mg/L)	major ion (mg/L)
2009-06-10	0.00431	2.79	0.03627	14.83	89.744
2009-06-10 23:59:59	0.004268	1.91	0.02483	11.04	66.561
2009-06-11 23:59:59	0.004255	1.03	0.01339	8.339	55.956
2009-06-12 23:59:59	0.004122	6.79	0.08827	6.891	45.206
2009-06-13 23:59:59	0.004187	0.75	0.00975	4.827	32.36
2009-06-15 00:00:00	0.004091	0.71	0.00923	4.401	40.263
2009-06-16 00:00:00	0.00418	1.58	0.02054	4.442	42.559
2009-06-17 00:00:00	0.00663833	6.1036	0.0865378	5.034	46.217
2009-06-17 23:59:59	0.00552854	1.55844	0.02208	4.8885	48.4389
2009-06-18 23:59:59	0.00439299	1.41844	0.017756	4.11325	49.3608
2009-06-19 23:59:59	0.00402111	1.26582	0.017238	4.1365	46.3363
2009-06-20 23:59:59	0.00378243	0.639659	0.0191104	4.186	49.6273
2009-06-22	0.00390639	0.987654	0.012798	3.8065	44.6116
2009-06-23 00:00:00	0.00372264	0.933359	0.0090963	4.0575	48.8655
2009-06-24 00:00:00	0.00473715	1.99409	0.0289463	3.9185	46.2453
2009-06-25 00:00:00	0.00586104	0.936768	0.0133958	4.002	48.1734
2009-06-26 00:00:00	0.00472208	2.22415	0.0189714	4.27575	46.6935
2009-06-27 00:00:00	0.00532389	8.77588	0.0407219	4.17	41.7644
2009-06-28 00:00:00	0.0045991	2.21729	0.0294634	4.61525	40.7957
2009-06-29 00:00:00	0.00502056	1.6129	0.0256903	4.93	37.2733
2009-06-30 00:00:00	0.00461222	2.06897	0.0296143	4.857	35.6277
2009-07-01 00:00:01	0.00445375	1.57233	0.0189836	5.081	36.4422
2009-07-02 00:00:01	0.00384563	1.04987	0.0123229	5.039	38.4633
2009-07-03 00:00:01	0.00374111	0	0	4.756	39.1975
2009-07-04 00:00:01	0.00319424	2.63158	0.0432674	4.473	39.9318
2009-07-05 00:00:01	0.00333472	1.70648	0.0219413	5.028	39.2891
2009-07-06 00:00:01	0.00342806	5.06329	0.0571625	5.131	45.1877
2009-07-07 00:00:01	0.00335757	0.299401	0.00374898	5.289	44.1414
2009-07-08 00:00:01	0.00340229	1.75439	0.0219677	5.3475	43.9903
2009-07-09 00:00:02	0.00325257	10.7266	0.18237	5.1245	46.0728
2009-07-10 00:00:02	0.00314368	2.27273	0.0332945	5.154	45.7419
2009-07-11 00:00:02	0.00284715	4.5082	0.0640236	5.316	52.2063
2009-07-12 00:00:02	0.00302847	2.2541	0.0325167	4.7015	50.8448
2009-07-13 00:00:02	0.00293076	0.255754	0.00394721	5.68	45.1027
2009-07-14 00:00:02	0.00281944	0.296736	0.00404795	6.553	52.7344
2009-07-15 00:00:02	0.00340715	3.76471	0.0576813	6.275	53.3481
2009-07-16 00:00:02	0.00315778	0	0	6.133	53.2344
2009-07-17 00:00:02	0.00346063	2.09059	0.030158	5.285	48.7696
2009-07-18 00:00:03	0.00577694	5.47282	0.0748245	6.5025	43.1133
2009-07-19 00:00:03	0.00520771	2.73349	0.0348767	6.2565	45.4279
2009-07-20 00:00:03	0.00797951	2.85168	0.0355814	6.423	54.6371
2009-07-21 00:00:03	0.00327833	3.6526	0.0482006	7.19475	62.2075
2009-07-22 00:00:03	0.00283257	0.564972	0.0243325	7.198	63.3168
2009-07-23 00:00:03	0.00292007	0.564972	0.00732746	7.532	60.7525
2009-07-24 00:00:03	0.00267361	0	0	6.79	56.4312
2009-07-25 00:00:03	0.00263181	1.00334	0.0136872	6.795	61.9243
2009-07-26 00:00:04	0.00605792	3.3033	0.0384029	6.627	52.9919
2009-07-27 00:00:04	0.00726687	6.3016	0.0760232	7.04367	61.8091
2009-07-28 00:00:04	0.00327299	0.302115	0.00391831	5.36436	48.0065
Daily Fluxes
Date/Time	Q (m3)	SS (kg)	POC (kg)	DOC (kg)	major ion (kg)
2009-06-10	15.516	0.0432896	0.000562765	0.230102	1.39247
2009-06-10 23:59:59	15.3648	0.0293468	0.000381508	0.169627	1.0227
2009-06-11 23:59:59	15.318	0.0157775	0.000205108	0.127737	0.857134
2009-06-12 23:59:59	14.8392	0.100758	0.00130986	0.102257	0.670821
2009-06-13 23:59:59	15.0732	0.0113049	0.000146964	0.0727583	0.487769
2009-06-15 00:00:00	14.7276	0.0104566	0.000135936	0.0648162	0.592977
2009-06-16 00:00:00	15.048	0.0237758	0.000309086	0.0668432	0.640428
2009-06-17 00:00:00	23.898	0.145864	0.00206808	0.120303	1.10449
2009-06-17 23:59:59	477.666	0.744415	0.0105469	2.33507	23.1376
2009-06-18 23:59:59	379.554	0.538374	0.00673937	1.5612	18.7351
2009-06-19 23:59:59	347.424	0.439777	0.00598889	1.43712	16.0984
2009-06-20 23:59:59	326.802	0.209042	0.00624533	1.36799	16.2183
2009-06-22	337.512	0.333345	0.00431949	1.28474	15.057
2009-06-23 00:00:00	321.636	0.300202	0.0029257	1.30504	15.7169
2009-06-24 00:00:00	409.29	0.816159	0.0118474	1.6038	18.9277
2009-06-25 00:00:00	506.394	0.474374	0.00678354	2.02659	24.3947
2009-06-26 00:00:00	407.988	0.907428	0.00774012	1.74445	19.0504
2009-06-27 00:00:00	459.984	4.03677	0.0187314	1.91813	19.211
2009-06-28 00:00:00	397.362	0.881069	0.0117076	1.83392	16.2107
2009-06-29 00:00:00	433.776	0.699639	0.0111438	2.13852	16.1683
2009-06-30 00:00:00	398.496	0.824474	0.0118012	1.9355	14.1975
2009-07-01 00:00:01	384.804	0.605038	0.00730498	1.95519	14.0231
2009-07-02 00:00:01	332.262	0.348831	0.00409444	1.67427	12.7799
2009-07-03 00:00:01	323.232	0	0	1.53729	12.6699
2009-07-04 00:00:01	275.982	0.726268	0.011941	1.23447	11.0204
2009-07-05 00:00:01	288.12	0.491672	0.00632173	1.44867	11.32
2009-07-06 00:00:01	296.184	1.49967	0.0169306	1.51972	13.3839
2009-07-07 00:00:01	290.094	0.0868545	0.00108756	1.53431	12.8051
2009-07-08 00:00:01	293.958	0.515716	0.00645759	1.57194	12.9313
2009-07-09 00:00:02	281.022	3.01442	0.05125	1.4401	12.9475
2009-07-10 00:00:02	271.614	0.617305	0.00904326	1.3999	12.4241
2009-07-11 00:00:02	245.994	1.10899	0.0157494	1.3077	12.8424
2009-07-12 00:00:02	261.66	0.589807	0.00850833	1.23019	13.304
2009-07-13 00:00:02	253.218	0.0647616	0.000999505	1.43828	11.4208
2009-07-14 00:00:02	243.6	0.0722849	0.000986081	1.59631	12.8461
2009-07-15 00:00:02	294.378	1.10825	0.0169801	1.84722	15.7045
2009-07-16 00:00:02	272.832	0	0	1.67328	14.5241
2009-07-17 00:00:02	298.998	0.625083	0.0090172	1.5802	14.582
2009-07-18 00:00:03	499.128	2.73164	0.037347	3.24558	21.5191
2009-07-19 00:00:03	449.946	1.22992	0.0156926	2.81509	20.4401
2009-07-20 00:00:03	689.43	1.96604	0.0245309	4.42821	37.6685
2009-07-21 00:00:03	283.248	1.03459	0.0136527	2.0379	17.6202
2009-07-22 00:00:03	244.734	0.138268	0.005955	1.7616	15.4958
2009-07-23 00:00:03	252.294	0.142539	0.00184867	1.90028	15.3275
2009-07-24 00:00:03	231	0	0	1.56849	13.0356
2009-07-25 00:00:03	227.388	0.228148	0.00311231	1.5451	14.0808
2009-07-26 00:00:04	523.404	1.72896	0.0201002	3.4686	27.7362
2009-07-27 00:00:04	627.858	3.95651	0.0477318	4.42242	38.8073
2009-07-28 00:00:04	282.786	0.0854338	0.00110804	1.51697	13.5756

## Sheet: 2010
Mean Daily Concentrations
Date/Time	Q (m3/s)	SSC (mg/L)	POC (mg/L)	DOC (mg/L)	major ion (mg/L)
2010-06-11	0.00744448	3.70277	0.0447905	10.735	15.8902
2010-06-12	0.0151422	2.02679	0.027924	4.461	25.6965
2010-06-13	0.0128562	1.08696	0.0138515	5.535	41.4682
2010-06-14	0.0145365	2.68293	0.0359924	4.3185	32.7049
2010-06-15	0.0179654	3.64593	0.043602	4.87	23.0374
2010-06-16	0.0159	8.59689	0.0463938	8.1705	21.113
2010-06-17	0.0126505	5.59885	0.081614	6.2495	24.4136
2010-06-18	0.0154184	0.769231	0.0116334	4.869	30.0316
2010-06-19	0.015529	2.53424	0.0328665	4.8695	31.6594
2010-06-20	0.00865173	2.06883	0.0218537	4.303	27.4212
2010-06-21	0.00866912	1.28958	0.0173448	3.8975	10.5613
2010-06-22	0.00560427	3.57354	0.0444296	3.6565	35.102
2010-06-23	0.00531147	2.91262	0.0301051	3.6385	32.9715
2010-06-24	0.00436397	1.10151	0.0157806	3.5355	33.7169
2010-06-25	0.00480339	0.625	0.0088046	4.7285	25.3875
2010-06-26	0.00435878	0.971621	0.012117	4.6695	9.44325
2010-06-27	0.00398904	3.91931	0.0403879	4.8695	29.7997
2010-06-28	0.00358615	0	0	5.1155	33.2788
2010-06-29	0.00349787	0.541516	0.00835632	4.9725	30.2297
2010-06-30	0.00313931	0	0.0011	5.4885	26.1422
2010-07-01	0.00317754	0	0.0011	6.256	18.7898
2010-07-02	0.00297301	3.59371	0.0492557	6.2555	39.8721
2010-07-03	0.00267834	3.44203	0.0472232	6.641	48.7004
2010-07-04	0.0031216	1.38629	0.0196763	7.27	46.0065
2010-07-05	0.00343402	2.23299	0.031022	6.922	39.0271
2010-07-06	0.00386072	3.43131	0.0470795	7.484	11.9491
2010-07-07	0.00390572	4.62963	0.063137	7.441	29.7674
2010-07-08	0.00355034	3.29457	0.0452473	7.372	23.2358
2010-07-09	0.00392868	5.07246	0.069071	6.638	10.8091
2010-07-10	0.00414135	4.10448	0.0561	6.734	24.419
2010-07-11	0.00402764	4.10448	0.0561	5.73137	27.366
2010-07-12	0.00383154	4.10448	0.0561	5.73137	27.366
2010-07-13	0.00385711	4.10448	0.0561	6.046	18.0298
2010-07-15	0.00419438	3.24427	0.0445733	6.028	19.2339
2010-07-21	0.00402497	5.70028	0.0774837	7.43767	25.4087
Daily Fluxes
Date/Time	Q (m3)	SS (kg)	POC (kg)	DOC (kg)	major ion (kg)
2010-06-11	402.002	1.48852	0.0180058	4.31549	6.3879
2010-06-12	1308.28	2.65162	0.0365325	5.83626	33.6184
2010-06-13	1110.78	1.20737	0.0153859	6.14816	46.062
2010-06-14	1255.96	3.36964	0.0452049	5.42385	41.076
2010-06-15	1552.21	5.65926	0.0676794	7.55927	35.7589
2010-06-16	1373.76	11.81	0.0637337	11.2243	29.0041
2010-06-17	1093	6.11954	0.0892041	6.83071	26.6841
2010-06-18	1332.15	1.02473	0.0154974	6.48626	40.0067
2010-06-19	1341.7	3.4002	0.0440971	6.53342	42.4775
2010-06-20	747.509	1.54647	0.0163358	3.21653	20.4976
2010-06-21	749.012	0.965913	0.0129914	2.91928	7.91055
2010-06-22	484.209	1.73034	0.0215132	1.77051	16.9967
2010-06-23	458.911	1.33663	0.0138156	1.66975	15.131
2010-06-24	377.047	0.415322	0.00595003	1.33305	12.7129
2010-06-25	415.013	0.259383	0.00365403	1.96239	10.5361
2010-06-26	376.599	0.365911	0.00456325	1.75853	3.55632
2010-06-27	344.653	1.3508	0.0139198	1.67829	10.2706
2010-06-28	309.843	0	0	1.585	10.3112
2010-06-29	302.216	0.163655	0.00252541	1.50277	9.13589
2010-06-30	271.236	0	0.00029836	1.48868	7.09069
2010-07-01	274.54	0	0.000301994	1.71752	5.15855
2010-07-02	256.868	0.923108	0.0126522	1.60684	10.2419
2010-07-03	231.408	0.796514	0.0109278	1.53678	11.2697
2010-07-04	269.706	0.373891	0.00530682	1.96076	12.4082
2010-07-05	296.699	0.662526	0.00920422	2.05375	11.5793
2010-07-06	333.566	1.14457	0.0157041	2.49641	3.98581
2010-07-07	337.454	1.56229	0.0213059	2.511	10.0451
2010-07-08	306.749	1.01061	0.0138796	2.26136	7.12756
2010-07-09	339.438	1.72178	0.0234453	2.25319	3.66903
2010-07-10	357.812	1.46863	0.0200733	2.40951	8.73741
2010-07-11	347.989	1.42831	0.0195222	1.99445	9.52306
2010-07-12	331.045	1.35877	0.0185716	1.89734	9.05938
2010-07-13	333.254	1.36783	0.0186956	2.01486	6.00851
2010-07-15	362.395	1.17571	0.0161531	2.18452	6.97027
2010-07-21	217.349	1.23895	0.016841	1.61657	5.52255

## Sheet: 2012
Mean Daily Concentrations
Date/Time	Q (m3/s)	SSC (mg/L)	POC (mg/L)	DOC (mg/L)	major ion (mg/L)
2012-06-06	0.0337453	0.862069	0.0139216	9.5035	42.1154
2012-06-06 23:59:59	0.0245722	0.339806	0.0102615	8.6615	54.6392
2012-06-07 23:59:59	0.0141396	1.04997	0.0168754	6.0625	51.9988
2012-06-08 23:59:59	0.012287	0.415198	0.00810486	4.761	52.2359
2012-06-09 23:59:59	0.0112306	2.75943	0.0417415	4.146	52.1799
2012-06-11 00:00:00	0.0123565	4.79868	0.0664303	3.8235	46.6988
2012-06-12 00:00:00	0.0137723	0.294118	0.00746118	3.449	45.0262
2012-06-13 00:00:00	0.0134928	3.6859	0.0440091	3.2245	37.9691
2012-06-14 00:00:00	0.00316068	0.78217	0.0158524	2.9875	32.148
2012-06-15 00:00:00	0.0010728	6.29351	0.0742596	3.148	34.5344
2012-06-16 00:00:00	0.000720898	1.51515	0.0428909	3.609	35.9337
2012-06-17 00:00:00	0.000852568	1.08696	0.0259761	3.7905	35.3679
2012-06-18 00:00:00	0.00134624	0.274725	0.00639231	3.5565	36.9388
2012-06-19 00:00:01	0.00137115	1.40845	0.0484479	3.6775	37.4311
2012-06-20 00:00:01	0.00161324	0	0	3.6155	39.192
2012-06-21 00:00:01	0.00169297	0	0	3.6825	40.405
2012-06-22 00:00:01	0.00167943	0.617284	0.00847778	3.702	34.5717
2012-06-23 00:00:01	0.00171209	0	0	4.171	39.5679
2012-06-24 00:00:01	0.00171807	0	0	4.228	40.2821
2012-06-25 00:00:01	0.00189044	1.875	0.0188409	4.445	39.2318
2012-06-26 00:00:01	0.00192819	0	0	4.325	38.2241
2012-06-27 00:00:02	0.00195508	0	0	4.436	39.1714
2012-06-28 00:00:02	0.0017162	3.47222	0.0495104	4.758	43.8145
2012-06-29 00:00:02	0.000778826	9.25926	0.0884722	5.452	48.6101
2012-06-30 00:00:02	0.000562171	0	0	6.077	50.6182
2012-07-01 00:00:02	0.000592471	7.5	0.106155	6.656	54.9888
2012-07-02 00:00:02	0.000550673
2012-07-03 00:00:02	0.00019935
2012-07-04 00:00:02	0.000370043
2012-07-05 00:00:02	0.000448902
2012-07-06 00:00:03	0.000468304
2012-07-07 00:00:03	0.000307788
2012-07-08 00:00:03	0.000572389
2012-07-09 00:00:03	0.00189485	0	0	14.32	65.7146
2012-07-10 00:00:03	0.00187675	4.18958	0.050884	10.8925	55.8845
2012-07-11 00:00:03	0.000456945
2012-07-12 00:00:03	0.000291459
2012-07-13 00:00:03	0.00039055
2012-07-14 00:00:04	0.000403524
2012-07-15 00:00:04	0.000384025
2012-07-16 00:00:04	0.000439844
2012-07-17 00:00:04	0.000484706
2012-07-18 00:00:04	0.000801856	7.76833	0.0854928	10.665	95.518
2012-07-19 00:00:04	0.00135216	4.10959	0.0534205	9.498	80.0363
2012-07-20 00:00:04	0.00120414	3.79747	0.104309	7.937	86.1886
2012-07-21 00:00:04	0.00100691	0	0	5.626	84.7048
2012-07-22 00:00:05	0.00109747	0	0	6.771	83.6111
2012-07-23 00:00:05	0.00131102	0	0		91.9116
2012-07-24 00:00:05	0.00569639	2.94118	0.0783176		156.404
2012-07-25 00:00:05	0.00524653	2.94118	0.0783176		219.267
Daily Fluxes
Date/Time	Q (m3)	SS (kg)	POC (kg)	DOC (kg)	major ion (kg)
2012-06-06	2915.59	2.51344	0.0405896	27.7083	122.791
2012-06-06 23:59:59	2123.03	0.72142	0.0217854	18.3887	116.001
2012-06-07 23:59:59	1221.66	1.28271	0.020616	7.40631	63.5248
2012-06-08 23:59:59	1061.6	0.440772	0.00860408	5.05425	55.4534
2012-06-09 23:59:59	970.327	2.67755	0.0405029	4.02298	50.6316
2012-06-11 00:00:00	1067.6	5.12307	0.070921	4.08197	49.8556
2012-06-12 00:00:00	1189.93	0.349978	0.00887824	4.10405	53.5778
2012-06-13 00:00:00	1165.78	4.29693	0.0513048	3.75905	44.2635
2012-06-14 00:00:00	273.083	0.213597	0.00432903	0.815836	8.77907
2012-06-15 00:00:00	92.6898	0.583344	0.0068831	0.291787	3.20098
2012-06-16 00:00:00	62.2856	0.0943721	0.00267148	0.224789	2.23815
2012-06-17 00:00:00	73.6619	0.0800672	0.00191345	0.279215	2.60527
2012-06-18 00:00:00	116.315	0.0319546	0.00074352	0.413674	4.29652
2012-06-19 00:00:01	118.467	0.166855	0.0057395	0.435664	4.43437
2012-06-20 00:00:01	139.384	0	0	0.503944	5.46275
2012-06-21 00:00:01	146.272	0	0	0.538648	5.91014
2012-06-22 00:00:01	145.103	0.0895698	0.00123015	0.537172	5.01646
2012-06-23 00:00:01	147.924	0	0	0.616993	5.85306
2012-06-24 00:00:01	148.442	0	0	0.627611	5.97954
2012-06-25 00:00:01	163.334	0.306251	0.00307736	0.726018	6.40788
2012-06-26 00:00:01	166.595	0	0	0.720525	6.36796
2012-06-27 00:00:02	168.919	0	0	0.749323	6.61677
2012-06-28 00:00:02	148.28	0.51486	0.00734139	0.705515	6.4968
2012-06-29 00:00:02	67.2905	0.62306	0.00595334	0.366868	3.271
2012-06-30 00:00:02	48.5716	0	0	0.295169	2.45861
2012-07-01 00:00:02	51.1895	0.383921	0.00543402	0.340717	2.81485
2012-07-02 00:00:02	47.5782	0	0	0	0
2012-07-03 00:00:02	17.2239	0	0	0	0
2012-07-04 00:00:02	31.9717	0	0	0	0
2012-07-05 00:00:02	38.7851	0	0	0	0
2012-07-06 00:00:03	40.4615	0	0	0	0
2012-07-07 00:00:03	26.5929	0	0	0	0
2012-07-08 00:00:03	49.4544	0	0	0	0
2012-07-09 00:00:03	163.715	0	0	2.3444	10.7585
2012-07-10 00:00:03	162.152	0.679347	0.00825093	1.76624	9.06176
2012-07-11 00:00:03	39.4801	0	0	0	0
2012-07-12 00:00:03	25.1821	0	0	0	0
2012-07-13 00:00:03	33.7435	0	0	0	0
2012-07-14 00:00:04	34.8645	0	0	0	0
2012-07-15 00:00:04	33.1797	0	0	0	0
2012-07-16 00:00:04	38.0025	0	0	0	0
2012-07-17 00:00:04	41.8786	0	0	0	0
2012-07-18 00:00:04	69.2803	0.538193	0.00592297	0.738875	6.61752
2012-07-19 00:00:04	116.826	0.480109	0.00624093	1.10962	9.35036
2012-07-20 00:00:04	104.038	0.395081	0.0108521	0.82575	8.9669
2012-07-21 00:00:04	86.9974	0	0	0.489447	7.3691
2012-07-22 00:00:05	94.8216	0	0	0.642037	7.92813
2012-07-23 00:00:05	113.272	0	0	0	10.411
2012-07-24 00:00:05	492.168	1.44755	0.0385455	0	76.9772
2012-07-25 00:00:05	339.975	0.999928	0.0266261	0	74.5454

## Sheet: 2014
Mean Daily Concentrations
Date/Time	Q (m3/s)	SSC (mg/L)	POC (mg/L)	DOC (mg/L)	major ion (mg/L)
2014-06-15	0.00199329
2014-06-16	0.00214429
2014-06-17	0.00222414
2014-06-18	0.00718441	2.4	0.0324732	16.3917	57.1706
2014-06-19	0.0050844	5.9	0.08236	7.28575	39.7649
2014-06-20	0.00650626	2.7	0.03948	5.23113	30.7558
2014-06-21	0.00583922	2.6	0.0355895	5.7545	35.3559
2014-06-22	0.00656339			4.24825	24.299
2014-06-23	0.0064129			3.777	17.1054
2014-06-24	0.00661006	3.1	0.04484	3.57625	14.3484
2014-06-25	0.00562681	3.6	0.0564816	3.26	21.1833
2014-06-26	0.002	1.2	0.0176781	3.624	30.205
2014-06-27	0.002	0	0	3.624	29.4591
2014-06-28	0.002	0	0	3.624	31.6099
2014-06-29	0.002	0	0	3.988	40.1862
2014-06-30	0.002	0	0	3.99083	44.3025
2014-07-01	0.002	0	0	3.328	0
2014-07-02	0.002	0	0	3.4555	0
2014-07-03	0.002	0	0	3.44675	7.93838
2014-07-04	0.002	0	0	3.438	10.136
2014-07-05	0.002	0	0	6.654	43.1095
2014-07-06	0.002	0	0	6.988	42.8781
2014-07-07	0.002	0	0	7.2135	45.4485
2014-07-08	0.002	0	0	7.146	43.444
2014-07-09	0.002	0	0	7.539	42.9725
2014-07-10	0.002	0	0	4.31125	42.4397
2014-07-11	0.002	0	0	4.22408	46.2457
2014-07-12	0.002	0	0	4.40283	47.3392
2014-07-13	0.002	0	0	4.5845	44.0617
2014-07-14	0.002	0	0	4.44475	42.3499
2014-07-15	0.002	0	0	5.91358	42.5973
2014-07-16	0.002	0	0	5.78575	46.3158
2014-07-17	0.002	0	0	5.11775	45.356
2014-07-18	0.002	0	0	4.75175	42.9287
2014-07-19	0.002	0	0	4.466	45.1522
2014-07-20	0.002	0	0	5.039	60.6822
2014-07-21	0.002	0	0	4.4515	51.1438
2014-07-22	0.002	0	0	4.586	58.753
2014-07-23	0.002	0	0	4.2885	55.3619
2014-07-24	0.002	0	0	4.364	56.3949
2014-07-25	0.002	0	0	6.03033	48.3553
2014-07-26	0.002	0	0	5.217	73.4177
2014-07-27	0.002	0	0	4.85775	67.4764
2014-07-28	0.002	0	0		69.4534
2014-07-29	0.002	0	0		67.0152
2014-07-30	0.002	0	0		74.3627
2014-07-31	0.002	0	0		74.3627
2014-08-01	0.002	0	0		68.1954
2014-08-02	0.002	0	0		68.6016
2014-08-03	0.002	0	0		56.4697
Daily Fluxes
Date/Time	Q (m3)	SS (kg)	POC (kg)	DOC (kg)	major ion (kg)
2014-06-15	172.22	0	0	0	0
2014-06-16	185.266	0	0	0	0
2014-06-17	192.166	0	0	0	0
2014-06-18	620.733	1.48976	0.0201572	10.1748	35.4877
2014-06-19	439.292	2.59182	0.0361801	3.20057	17.4684
2014-06-20	562.14	1.51778	0.0221933	2.94063	17.2891
2014-06-21	504.508	1.31172	0.0179552	2.90319	17.8373
2014-06-22	567.077	0	0	2.40909	13.7794
2014-06-23	554.074	0	0	2.09274	9.47767
2014-06-24	571.109	1.77044	0.0256085	2.04243	8.19448
2014-06-25	486.156	1.75016	0.0274589	1.58487	10.2984
2014-06-26	172.8	0.20736	0.00305477	0.626227	5.21942
2014-06-27	172.8	0	0	0.626227	5.09053
2014-06-28	172.8	0	0	0.626227	5.46219
2014-06-29	172.8	0	0	0.689126	6.94417
2014-06-30	172.8	0	0	0.689616	7.65548
2014-07-01	172.8	0	0	0.575078	0
2014-07-02	172.8	0	0	0.59711	0
2014-07-03	172.8	0	0	0.595598	1.37175
2014-07-04	172.8	0	0	0.594086	1.7515
2014-07-05	172.8	0	0	1.14981	7.44932
2014-07-06	172.8	0	0	1.20753	7.40933
2014-07-07	172.8	0	0	1.24649	7.85351
2014-07-08	172.8	0	0	1.23483	7.50713
2014-07-09	172.8	0	0	1.30274	7.42564
2014-07-10	172.8	0	0	0.744984	7.33357
2014-07-11	172.8	0	0	0.729922	7.99125
2014-07-12	172.8	0	0	0.76081	8.18021
2014-07-13	172.8	0	0	0.792202	7.61387
2014-07-14	172.8	0	0	0.768053	7.31806
2014-07-15	172.8	0	0	1.02187	7.36081
2014-07-16	172.8	0	0	0.999778	8.00337
2014-07-17	172.8	0	0	0.884347	7.83752
2014-07-18	172.8	0	0	0.821102	7.41809
2014-07-19	172.8	0	0	0.771725	7.8023
2014-07-20	172.8	0	0	0.870739	10.4859
2014-07-21	172.8	0	0	0.769219	8.83766
2014-07-22	172.8	0	0	0.792461	10.1525
2014-07-23	172.8	0	0	0.741053	9.56653
2014-07-24	172.8	0	0	0.754099	9.74504
2014-07-25	172.8	0	0	1.04204	8.3558
2014-07-26	172.8	0	0	0.901498	12.6866
2014-07-27	172.8	0	0	0.839419	11.6599
2014-07-28	172.8	0	0	0	12.0015
2014-07-29	172.8	0	0	0	11.5802
2014-07-30	172.8	0	0	0	12.8499
2014-07-31	172.8	0	0	0	12.8499
2014-08-01	172.8	0	0	0	11.7842
2014-08-02	172.8	0	0	0	11.8544
2014-08-03	100.8	0	0	0	5.69215

## Sheet: 2016
Mean Daily Concentrations
Date/Time	Q (m3/s)	SSC (mg/L)	POC (mg/L)	DOC (mg/L)	major ion (mg/L)
2016-06-13	0.020781	6.6	0.113392	4.6015	34.9688
2016-06-14	0.013674	2.7451	0.0380212	4.2675	37.272
2016-06-15	0.0175345	0.535	0.00561315	3.165	37.2186
2016-06-16	0.0054987	2.153	0.026437	3.72375	33.6121
2016-06-17	0.00293653	2.329	0.0608817	3.868	32.6161
2016-06-18	0.00197628	1.149	0.0127306	3.868	32.6161
2016-06-19	0.00221754	1.492	0.0292333	4.055	32.2827
2016-06-20	0.00257907	1.492	0.0292333	3.9215	33.9161
2016-06-21	0.00458961	1.835	0.0266359	4.464	26.051
2016-06-22	0.00315308	5.526	0.109045	4.366	22.023
2016-06-23	0.00350045	3.91877	0.0610956	3.7755	14.763
2016-06-24	0.00265754	0.942	0.0131465	4.845	31.4363
2016-06-25	0.00466519	0.942	0.0131465	4.056	35.7581
2016-06-26	0.00353047	0	0	4.25	40.0798
2016-06-27	0.000824477	2.903	0.0389223	4.934	35.9762
2016-06-28	0.000689203	0.412	0.00511653	5.15133	31.8725
2016-06-29	0.000689203	2.466	0.0311414	4.53244	32.9839
2016-06-30	0.000689203	0.215	0.0058695	4.223	35.7482
2016-07-01	0.000689203	2.558	0.0351478	5.3745	34.4359
2016-07-02	0.000689203	3.265	0.0484884	4.757	37.8004
2016-07-03	0.000689203	2.12606	0.0484884	4.7715	40.4684
2016-07-04	0.000689203	0	0	5.59075	41.8024
2016-07-05	0.000689203	0	0	7.295	48.3689
2016-07-06	0.000689203	0	0	5.908	43.8919
2016-07-07	0
2016-07-08	0
2016-07-09	0
2016-07-10	0
2016-07-11	0
2016-07-12	0
2016-07-13	0
2016-07-14	0.000689203	0	0	9.29	47.2284
2016-07-15	0.000689203	4.55696	0.0459561	8.313	50.7944
2016-07-16	0.000689203	0	0	7.335	54.3604
2016-07-17	0.000689203	4.557	0.0772796
2016-07-18	0.000689203
2016-07-19	0.000689203
2016-07-20	0.000689203
2016-07-21	0.000689203
2016-07-22	0.000689203
2016-07-23	0.00191658	0	0	0	0
2016-07-24	0.000765872	1.154	0.0444967	7.895	51.7774
2016-07-25	0.00041077
2016-07-26	0.000280672
2016-07-27	0.000334076
2016-07-28	0.00030967
2016-07-29	0.000333319
2016-07-30	0.000208169
2016-07-31	0.00600876	0	0	8.11	0
2016-08-01	0.00368848	3.455	0.0493813	6.2625	82.228
2016-08-02	0.00114459	2.337	0.0371381	6.0215	80.6404
2016-08-03	0.000435792	0	0	6.495	83.6491
2016-08-04	9.14667e-05	1.831	0.0263718	6.495	0
Daily Fluxes
Date/Time	Q (m3)	SS (kg)	POC (kg)	DOC (kg)	major ion (kg)
2016-06-13	673.304	4.44381	0.0763471	3.09821	23.5446
2016-06-14	1181.44	3.24316	0.0449196	5.04178	44.0345
2016-06-15	1514.98	0.810516	0.00850383	4.79492	56.3856
2016-06-16	475.088	1.02286	0.0125599	1.76911	15.9687
2016-06-17	253.716	0.590905	0.0154467	0.981374	8.27523
2016-06-18	170.75	0.196192	0.00217374	0.660462	5.5692
2016-06-19	191.595	0.28586	0.00560095	0.776918	6.1852
2016-06-20	222.832	0.332465	0.0065141	0.873835	7.55758
2016-06-21	396.542	0.727655	0.0105623	1.77016	10.3303
2016-06-22	272.426	1.50542	0.0297066	1.18941	5.99965
2016-06-23	302.439	1.18519	0.0184777	1.14186	4.46491
2016-06-24	229.611	0.216294	0.00301858	1.11247	7.21812
2016-06-25	403.073	0.379695	0.005299	1.63486	14.4131
2016-06-26	305.032	0	0	1.29639	12.2256
2016-06-27	71.2348	0.206795	0.00277262	0.351473	2.56275
2016-06-28	59.5471	0.0245334	0.000304674	0.306747	1.89791
2016-06-29	59.5471	0.146843	0.00185438	0.269894	1.96409
2016-06-30	59.5471	0.0128026	0.000349512	0.251467	2.1287
2016-07-01	59.5471	0.152321	0.00209295	0.320036	2.05056
2016-07-02	59.5471	0.194421	0.00288734	0.283266	2.2509
2016-07-03	59.5471	0.126601	0.00288734	0.284129	2.40977
2016-07-04	59.5471	0	0	0.332913	2.48921
2016-07-05	59.5471	0	0	0.434396	2.88023
2016-07-06	59.5471	0	0	0.351804	2.61364
2016-07-07	0	0	0	0	0
2016-07-08	0	0	0	0	0
2016-07-09	0	0	0	0	0
2016-07-10	0	0	0	0	0
2016-07-11	0	0	0	0	0
2016-07-12	0	0	0	0	0
2016-07-13	0	0	0	0	0
2016-07-14	59.5471	0	0	0.553193	2.81232
2016-07-15	59.5471	0.271354	0.00273655	0.495015	3.02466
2016-07-16	59.5471	0	0	0.436778	3.237
2016-07-17	59.5471	0.271356	0.00460178	0	0
2016-07-18	59.5471	0	0	0	0
2016-07-19	59.5471	0	0	0	0
2016-07-20	59.5471	0	0	0	0
2016-07-21	59.5471	0	0	0	0
2016-07-22	59.5471	0	0	0	0
2016-07-23	165.592	0	0	0	0
2016-07-24	66.1713	0.0763617	0.00294441	0.522422	3.42618
2016-07-25	35.4905	0	0	0	0
2016-07-26	24.2501	0	0	0	0
2016-07-27	28.8641	0	0	0	0
2016-07-28	26.7555	0	0	0	0
2016-07-29	28.7988	0	0	0	0
2016-07-30	17.9858	0	0	0	0
2016-07-31	519.157	0	0	4.21036	0
2016-08-01	318.685	1.10106	0.0157371	1.99576	26.2048
2016-08-02	98.8926	0.231112	0.00367269	0.595482	7.97475
2016-08-03	37.6524	0	0	0.244552	3.14959
2016-08-04	7.90272	0.0144699	0.000208409	0.0513282	0

## Sheet: 2017
Mean Daily Concentrations
Date/Time	Q (m3/s)	SSC (mg/L)	POC (mg/L)	DOC (mg/L)	major ion (mg/L)
2017-06-21	3.7832e-05	0	0		35.8323
2017-06-22	0.000292249	0	0		35.8323
2017-06-23	0.00144891	1.37	0.0202114	3.8815	36.5882
2017-06-24	0.00559216	1.29	0.0172479	3.32825	39.1083
2017-06-25	0.0125636	1.01	0.0144031	2.61825	34.2131
2017-06-26	0.0140478	0.2	0.0056974	2.4605	28.4282
2017-06-27	0.00600274	0.2	0.00293739	2.679	28.4863
2017-06-28	0.00452123	3.41	0.0472615	2.64225	29.3663
2017-06-29	0.0100947	3.15	0.0460105	3.0735	31.1773
2017-06-30	0.0144158	1.07	0.016306	3.2995	31.2318
2017-07-01	0.0122603	1.19	0.016672	2.9875	37.2633
2017-07-02	0.0146274	0.1	0.00284302	2.788	38.219
2017-07-03	0.0104637	1.77	0.026199	3.211	40.0483
2017-07-04	0.00715372	2.77	0.0423659	2.994	38.0541
2017-07-05	0.00565684	1.27	0.0186094	3.79625	38.603
2017-07-06	0.00524987	0.46	0.006339	3.904	36.0567
2017-07-07	0.00477095	2.65	0.0437797	3.257	31.6597
2017-07-08	0.00521816	2.55474	0.035532	3.7555	31.9433
2017-07-09	0.00391004	1.34	0.0401983	3.45108	27.5476
2017-07-10	0.00177231	1.6	0.0281296	4.458	35.1771
2017-07-11	0.000838034	1.86	0.0281296	3.5005	35.4067
2017-07-12	0.000321166	10.18	0.156932	3.61133	35.379
2017-07-13	0.000568234	8.16	0.127152	3.56667	31.3247
2017-07-14	0.00141246	6.14	0.0973725	3.656	30.9673
2017-07-15	0.00107278	11.57	0.160975	3.7275	29.3334
2017-07-16	0.000570852	2.51	0.034038	4.558	28.7616
2017-07-17	0.000447132	6.82	0.0963016	4.5095	31.8601
2017-07-18	0.000805234
2017-07-19	0.000911278
2017-07-20	0.00113289	15.45	0.129118	4.461	41.9787
2017-07-21	0.00115429	13.29	0.129118	4.6155	39.0543
2017-07-22	0.00073282	9.2983	0.129118	5.077	35.4645
2017-07-23	0.000187232
2017-07-24	0.000378184
2017-07-25	0.000351631
Daily Fluxes
Date/Time	Q (m3)	SS (kg)	POC (kg)	DOC (kg)	major ion (kg)
2017-06-21	0.136195	0	0	0	0.00488019
2017-06-22	25.2503	0	0	0	0.904776
2017-06-23	125.186	0.171505	0.00253018	0.485909	4.58032
2017-06-24	483.163	0.62328	0.00833356	1.60809	18.8957
2017-06-25	1085.5	1.09635	0.0156345	2.84211	37.1382
2017-06-26	1213.73	0.242746	0.00691512	2.98639	34.5042
2017-06-27	518.637	0.103727	0.00152344	1.38943	14.7741
2017-06-28	390.634	1.33206	0.0184619	1.03215	11.4715
2017-06-29	872.179	2.74736	0.0401294	2.68064	27.1922
2017-06-30	1245.53	1.33271	0.0203096	4.10961	38.9
2017-07-01	1059.29	1.26055	0.0176604	3.16463	39.4726
2017-07-02	1263.81	0.126381	0.00359303	3.5235	48.3014
2017-07-03	904.064	1.60019	0.0236856	2.90295	36.2062
2017-07-04	618.081	1.71209	0.0261856	1.85054	23.5206
2017-07-05	488.751	0.620714	0.00909538	1.85542	18.8673
2017-07-06	453.589	0.208651	0.0028753	1.77081	16.3549
2017-07-07	412.21	1.09236	0.0180464	1.34257	13.0504
2017-07-08	450.849	1.1518	0.0160196	1.69316	14.4016
2017-07-09	337.827	0.452688	0.0135801	1.16587	9.30632
2017-07-10	153.128	0.245005	0.00430743	0.682644	5.3866
2017-07-11	72.4061	0.134675	0.00203676	0.253458	2.56366
2017-07-12	27.7488	0.282483	0.00435466	0.10021	0.981723
2017-07-13	49.0954	0.400618	0.00624258	0.175107	1.5379
2017-07-14	122.037	0.749305	0.011883	0.446166	3.77914
2017-07-15	92.6879	1.0724	0.0149204	0.345494	2.71885
2017-07-16	49.3216	0.123797	0.00167881	0.224808	1.41857
2017-07-17	38.6322	0.263472	0.00372035	0.174212	1.23083
2017-07-18	69.5723	0	0	0	0
2017-07-19	78.7345	0	0	0	0
2017-07-20	97.8815	1.51227	0.0126382	0.43665	4.10894
2017-07-21	99.7308	1.32542	0.012877	0.460307	3.89491
2017-07-22	63.3157	0.588728	0.00817518	0.321454	2.24546
2017-07-23	16.1769	0	0	0	0
2017-07-24	32.6751	0	0	0	0
2017-07-25	30.3809	0	0	0	0
