# Supplementary material for: Differential impact of thermal and physical permafrost disturbances on High Arctic dissolved and particulate fluvial fluxes
Source: Sci Rep. 2020 Jul 16;10:11836. doi: 10.1038/s41598-020-68824-3 (PMC7366920; doi:10.1038/s41598-020-68824-3)
Supplement: Supplementary file 3 — Supplementary Information 3. [file 41598_2020_68824_MOESM3_ESM.xlsx]

## Sheet: Seasonal_Summary
	Seasonal Fluxes							Runoff-normalized fluxes
	Runoff	SS	POC	DOC	TDN	major ion		SS	POC	DOC	TDN	major ion
	mm	kg	kg	kg	kg	kg		kg/mm	kg/mm	kg/mm	kg/mm	kg/mm
2006	17.7321			11.6185	0.729116	132.148				0.655222	0.0411184	7.45249
2007	41.897	182.978	2.57378	24.0286	1.32494	351.006		4.36733	0.0614311	0.573517	0.0316237	8.37784
2008	33.0068	8885.04	109.604	20.5971	1.22608	596.628		269.188	3.32064	0.624028	0.0371463	18.0759
2009	103.548	14460.6	134.593	39.3421	2.05497	2084.11		139.651	1.29982	0.379941	0.0198456	20.127
2010	142.765	24312.9	300.322	75.7725	4.5309	930.745		170.3	2.10361	0.53075	0.0317368	6.51943
2011
2012	74.4181	4467.17	43.541	33.696	2.60747	3140.17		60.028	0.585086	0.452793	0.0350381	42.1964
2013
2014	34.1099	3490.9	49.7165	22.2766	1.37808	512.72		102.343	1.45754	0.653084	0.0404012	15.0314
2015
2016	33.5071	1431.35	19.3742	14.6546	0.967948	407.975		42.7177	0.578213	0.437359	0.0288879	12.1758
2017	37.9096	1892.22	21.1396	11.404	0.91687	390.331		49.9141	0.557632	0.300822	0.0241857	10.2964
		4.36733
		77.442

## Sheet: 2006
Mean Daily Concentrations
Date/Time	Q (m3/s)	SSC (mg/L)	POC (mg/L)	DOC (mg/L)	major ion (mg/L)
2006-06-27	0.15379			2.589	28.3746
2006-06-28	0.135709			5.3325	32.1224
2006-06-29	0.032516			8.076	35.8703
2006-06-30	0.055375			5.606	36.9901
2006-07-01	0.0546243			3.136	38.1099
2006-07-02	0.0534171			2.8755	36.5118
2006-07-03	0.043822			2.615	34.9137
2006-07-04	0.0235419			2.5143	32.9021
2006-07-05	0.0369778			2.30063	30.8419
2006-07-06	0.039427			2.012	28.0674
2006-07-07	0.0250794			1.933	26.908
2006-07-08	0.043764			1.854	25.7486
2006-07-09	0.0478398			1.827	25.362
2006-07-10	0.0436293			1.8	24.9755
2006-07-11	0.00658169			1.8155	27.477
2006-07-12	0.0194606			1.831	29.9786
2006-07-13	0.0300084			1.793	30.3581
2006-07-14	0.0260036			1.755	30.7375
2006-07-15	0.0276996			2.1085	33.0409
2006-07-16	0.0434932			2.462	35.3442
2006-07-17	0.0623596			2.4945	59.1046
2006-07-18	0.0418643			2.527	82.8651
2006-07-19	0.0341117
2006-07-20	0.0492415
2006-07-21	0.0422888
2006-07-22	0.0358025
Daily Fluxes
Date/Time	Q (m3)	SS (kg)	POC (kg)	DOC (kg)	major ion (kg)
2006-06-27	553.644			1.43338	15.7094
2006-06-28	488.551			2.6052	15.6935
2006-06-29	117.057			0.945356	4.19889
2006-06-30	199.35			1.11756	7.37398
2006-07-01	196.647			0.616686	7.49421
2006-07-02	192.302			0.552963	7.02128
2006-07-03	157.759			0.412541	5.50796
2006-07-04	84.7508			0.213089	2.78848
2006-07-05	133.12			0.30626	4.10568
2006-07-06	141.937			0.285577	3.9838
2006-07-07	90.2857			0.174522	2.42941
2006-07-08	157.55			0.292098	4.0567
2006-07-09	172.223			0.314652	4.36793
2006-07-10	157.065			0.282718	3.92278
2006-07-11	23.6941			0.0430166	0.651043
2006-07-12	70.0581			0.128276	2.10024
2006-07-13	108.03			0.193698	3.27959
2006-07-14	93.6129			0.164291	2.87743
2006-07-15	99.7185			0.210256	3.29479
2006-07-16	156.575			0.385489	5.53404
2006-07-17	224.494			0.560001	13.2687
2006-07-18	150.712			0.380848	12.4887
2006-07-19	122.802			0	0
2006-07-20	177.269			0	0
2006-07-21	152.24			0	0
2006-07-22	128.889			0	0

## Sheet: 2007
Mean Daily Concentrations
Date/Time	Q (m3/s)	SSC (mg/L)	POC (mg/L)	DOC (mg/L)	major ion (mg/L)
2007-06-16	0.0201435	20.8889	0.332902	3.383	33.5579
2007-06-17	0.00223553	32.2727	0.358124	3.343	43.7987
2007-06-18	0.00258033	8.3682	0.125078	3.284	43.8125
2007-06-19	0.0055366	87.1273	1.14893	3.11175	37.2371
2007-06-20	0.00229174	17.8307	0.257598	2.5805	38.1777
2007-06-21	0.00509608	30.9591	0.438339	2.45	38.6185
2007-06-22	0.00388636	25.1131	0.382231	2.407	27.7093
2007-06-23	0.00261785	16.9408	0.242997	3.1025	50.1594
2007-06-24	0.00228689	24.3756	0.365559	2.9865	43.8147
2007-06-25	0.00260797	0	0	2.93387	38.6878
2007-06-26	0.00232353	23.7997	0.348127	2.88125	40.3781
2007-06-27	0.00216473	27.1018	0.423523	2.3015	27.155
2007-06-28	0.00485502	39	0.527155	2.651	32.7004
2007-06-29	0.00974759	16.7625	0.260409	2.097	52.581
2007-06-30	0.019691	13.3229	0.178658	5.042	64.2763
2007-07-01	0.00877361	23.4694	0.322394	2.6695	56.2483
Daily Fluxes
Date/Time	Q (m3)	SS (kg)	POC (kg)	DOC (kg)	major ion (kg)
2007-06-16	870.197	18.1774	0.28969	2.94388	29.202
2007-06-17	193.15	6.23348	0.0691717	0.645701	8.45972
2007-06-18	222.94	1.86561	0.0278849	0.732137	9.76757
2007-06-19	478.362	41.6784	0.549604	1.48854	17.8128
2007-06-20	198.006	3.53059	0.0510059	0.510955	7.55942
2007-06-21	440.301	13.6313	0.193001	1.07874	17.0038
2007-06-22	335.781	8.43252	0.128346	0.808225	9.30426
2007-06-23	226.182	3.83172	0.0549616	0.70173	11.3452
2007-06-24	197.587	4.81631	0.0722298	0.590094	8.65721
2007-06-25	225.329	0	0	0.661086	8.71748
2007-06-26	200.753	4.77787	0.0698875	0.57842	8.10604
2007-06-27	187.033	5.06893	0.0792127	0.430456	5.07887
2007-06-28	419.474	16.3595	0.221128	1.11203	13.717
2007-06-29	842.192	14.1172	0.219314	1.76608	44.2833
2007-06-30	1701.3	22.6662	0.30395	8.57795	109.353
2007-07-01	758.04	17.7907	0.244388	2.02359	42.6385

## Sheet: 2008
Mean Daily Concentrations
Date/Time	Q (m3/s)	SSC (mg/L)	POC (mg/L)	DOC (mg/L)	major ion (mg/L)
2008-06-15	0.00621	31.9	0.518173	8.108	25.6069
2008-06-16	0.00701375	114.5	1.62699	6.301	99.4229
2008-06-17	0.0108325	196.8	2.37664	4.299	84.8312
2008-06-18	0.0237238	541.7	6.996	3.354	21.9066
2008-06-19	0.02906	570.6	7.40057	2.743	41.3605
2008-06-20	0.0140555	677.5	10.1393	3.47	87.946
2008-06-21	0.00976199	2027.4	21.9311	2.8215	69.6165
2008-06-22	0.00893252	2755.1	34.0762	2.13967	75.9505
2008-06-23	0.00863872	1414.1	18.6259	2.446	86.127
2008-06-24	0.00572635	2033.7	24.2644	2.4325	95.2127
2008-06-25	0.00658111	1681.9	21.3072	2.8025	133.832
2008-06-26	0.0057077	1029	12.6748	2.868	119.537
2008-06-27	0.00118789	283.6	3.99642	2.85	159.196
2008-06-28	0.000836668	187.8	2.46404	3.163	211.713
2008-06-29	0.001	535.4	6.80096	3.134	258.172
2008-06-30	0.001	223.3	3.08697	2.866	333.358
2008-07-01	0	0	0.4297
2008-07-02	0.001	819.5	10.1818
Daily Fluxes
Date/Time	Q (m3)	SS (kg)	POC (kg)	DOC (kg)	major ion (kg)
2008-06-15	22.356	0.713156	0.0115843	0.181262	0.572467
2008-06-16	201.996	23.1285	0.328646	1.27278	20.083
2008-06-17	311.976	61.3969	0.741453	1.34118	26.4653
2008-06-18	683.244	370.113	4.77997	2.2916	14.9675
2008-06-19	836.928	477.551	6.19374	2.29569	34.6158
2008-06-20	607.197	411.376	6.15653	2.10697	53.4005
2008-06-21	843.436	1709.98	18.4974	2.37975	58.7171
2008-06-22	771.769	2126.3	26.2989	1.65133	58.6163
2008-06-23	746.385	1055.46	13.9021	1.82566	64.2839
2008-06-24	494.757	1006.19	12.005	1.2035	47.1071
2008-06-25	568.608	956.341	12.1154	1.59352	76.098
2008-06-26	493.145	507.446	6.25052	1.41434	58.9492
2008-06-27	102.634	29.1069	0.410166	0.292506	16.3389
2008-06-28	72.2882	13.5757	0.178121	0.228647	15.3044
2008-06-29	86.4	46.2586	0.587603	0.270778	22.3061
2008-06-30	86.4	19.2931	0.266714	0.247622	28.8021
2008-07-01	0	0	0	0	0
2008-07-02	86.4	70.8048	0.879703	0	0

## Sheet: 2009
Mean Daily Concentrations
Date/Time	Q (m3/s)	SSC (mg/L)	POC (mg/L)	DOC (mg/L)	major ion (mg/L)
2009-06-12	0.00293125	17.4286	0.237189	14.34	259.373
2009-06-13 00:00:00	0.00379931	20.1661	0.278167	8.3648	209.021
2009-06-14 00:00:00	0.00794167	94.2884	1.21038	3.6713	53.4877
2009-06-15 00:00:00	0.0110861	301.21	2.58587	2.927	50.2248
2009-06-16 00:00:00	0.011075	502.971	6.06685	2.983	54.1508
2009-06-17 00:00:00	0.00840069	253.413	2.83264	3.039	72.3238
2009-06-18 00:00:00	0.00772431	266.643	3.12989		71.965
2009-06-19 00:00:00	0.00654097	232.166	3.54642		85.5411
2009-06-20 00:00:00	0.00585556	496.713	3.16489		81.8775
2009-06-21 00:00:01	0.00398472	162.661	0.583043		79.2769
2009-06-22 00:00:01	0.00606319	814.39	8.63701		74.6333
2009-06-23 00:00:01	0.00499097	480.709	8.96389		74.7912
2009-06-24 00:00:01	0.00718194	1097.93	8.99221		71.8263
2009-06-25 00:00:01	0.00711597	1697.07	12.529		83.403
2009-06-26 00:00:01	0.00650208	1454.82	11.316		90.755
2009-06-27 00:00:01	0.00725694	1057.12	6.54798	1.719	74.321
2009-06-28 00:00:01	0.00632708	1323.4	15.8147		88.4064
2009-06-29 00:00:02	0.00611597	1072.84	5.70445		86.2575
2009-06-30 00:00:02	0.00496944	1339.13	14.0342		74.4431
2009-07-01 00:00:02	0.00421736	901.031	4.34503		94.6693
2009-07-02 00:00:02	0.00341042	404.878	4.66826		116.165
2009-07-03 00:00:02	0.00310764	285	2.3422		0
2009-07-04 00:00:02	0.00298889	285	2.3422		0
2009-07-05 00:00:02	0.00283125	285	2.3422		0
2009-07-06 00:00:02	0.00289167	285	2.3422		0
2009-07-07 00:00:02	0.00314861	285	2.3422		0
2009-07-08 00:00:03	0.00334722	285	2.3422		0
2009-07-09 00:00:03	0.00307292	285	2.3422		0
2009-07-10 00:00:03	0.00295556	285	2.3422		0
2009-07-11 00:00:03	0.00311181	285	2.3422		0
2009-07-12 00:00:03	0.00328056	285	2.3422		0
2009-07-13 00:00:03	0.00272361	285	2.3422		0
2009-07-14 00:00:03	0.00331319	285	2.3422		0
2009-07-15 00:00:03	0.00359931	285	2.3422		0
2009-07-16 00:00:04	0.00320833	285	2.3422		0
2009-07-17 00:00:04	0.00319861	285	2.3422		0
2009-07-18 00:00:04	0.00591528	285	4.00966		271.015
2009-07-19 00:00:04	0.00712917	240.73	3.07603		210.088
2009-07-20 00:00:04	0.0122361	955.094	7.95948	6.606	126.319
2009-07-21 00:00:04	0.00508889	389.394	5.10303	7.297	156.334
2009-07-22 00:00:04	0.00379722	50.5263	0.66215		233.709
2009-07-23 00:00:04	0.00389722	131.507	1.55771		250.147
2009-07-24 00:00:05	0.00459375	126.882	1.7294		222.104
2009-07-25 00:00:05	0.00345347	36.8889	0.467937		261.28
2009-07-26 00:00:05	0.0125236	2887.88	27.627	5.495	130.679
2009-07-27 00:00:05	0.0116764	757.149	8.65591	5.43	131.609
2009-07-28 00:00:05	0.00416597	70.6522	0.933319		180.125
Daily Fluxes
Date/Time	Q (m3)	SS (kg)	POC (kg)	DOC (kg)	major ion (kg)
2009-06-12	253.26	4.41396	0.0600705	3.63175	65.6887
2009-06-13 00:00:00	328.26	6.61972	0.0913111	2.74583	68.6131
2009-06-14 00:00:00	686.16	64.6969	0.830511	2.5191	36.7012
2009-06-15 00:00:00	957.84	288.511	2.47685	2.8036	48.1074
2009-06-16 00:00:00	956.88	481.283	5.80525	2.85437	51.8158
2009-06-17 00:00:00	725.82	183.933	2.05599	2.20577	52.494
2009-06-18 00:00:00	667.38	177.952	2.08882	0	48.028
2009-06-19 00:00:00	565.14	131.206	2.00422	0	48.3427
2009-06-20 00:00:00	505.92	251.297	1.60118	0	41.4235
2009-06-21 00:00:01	344.28	56.0008	0.20073	0	27.2935
2009-06-22 00:00:01	523.86	426.627	4.52458	0	39.0974
2009-06-23 00:00:01	431.22	207.291	3.86541	0	32.2514
2009-06-24 00:00:01	620.52	681.287	5.57985	0	44.5697
2009-06-25 00:00:01	614.82	1043.39	7.70308	0	51.2778
2009-06-26 00:00:01	561.78	817.29	6.35709	0.9657	50.9843
2009-06-27 00:00:01	627	662.813	4.10559	0	46.5993
2009-06-28 00:00:01	546.66	723.452	8.64529	0	48.3282
2009-06-29 00:00:02	528.42	566.91	3.01434	0	45.5802
2009-06-30 00:00:02	429.36	574.969	6.0257	0	31.9629
2009-07-01 00:00:02	364.38	328.318	1.58324	0	34.4956
2009-07-02 00:00:02	294.66	119.301	1.37555	0	34.2291
2009-07-03 00:00:02	268.5	76.5225	0.628881	0	0
2009-07-04 00:00:02	258.24	73.5984	0.60485	0	0
2009-07-05 00:00:02	244.62	69.7167	0.572949	0	0
2009-07-06 00:00:02	249.84	71.2044	0.585175	0	0
2009-07-07 00:00:02	272.04	77.5314	0.637172	0	0
2009-07-08 00:00:03	289.2	82.422	0.677364	0	0
2009-07-09 00:00:03	265.5	75.6675	0.621854	0	0
2009-07-10 00:00:03	255.36	72.7776	0.598104	0	0
2009-07-11 00:00:03	268.86	76.6251	0.629724	0	0
2009-07-12 00:00:03	283.44	80.7804	0.663873	0	0
2009-07-13 00:00:03	235.32	67.0662	0.551167	0	0
2009-07-14 00:00:03	286.26	81.5841	0.670478	0	0
2009-07-15 00:00:03	310.98	88.6293	0.728377	0	0
2009-07-16 00:00:04	277.2	79.002	0.649258	0	0
2009-07-17 00:00:04	276.36	78.7626	0.64729	0	0
2009-07-18 00:00:04	511.08	145.658	2.04926	0	138.51
2009-07-19 00:00:04	615.96	148.28	1.89471	0	129.406
2009-07-20 00:00:04	1057.2	1009.73	8.41476	6.98386	133.545
2009-07-21 00:00:04	439.68	171.209	2.2437	3.20834	68.7369
2009-07-22 00:00:04	328.08	16.5767	0.217238	0	76.6752
2009-07-23 00:00:04	336.72	44.281	0.52451	0	84.2296
2009-07-24 00:00:05	396.9	50.3594	0.686401	0	88.153
2009-07-25 00:00:05	298.38	11.0069	0.139623	0	77.9609
2009-07-26 00:00:05	1082.04	3124.8	29.8936	5.94581	141.4
2009-07-27 00:00:05	1008.84	763.842	8.73242	5.478	132.772
2009-07-28 00:00:05	359.94	25.4305	0.335939	0	64.8341

## Sheet: 2010
Mean Daily Concentrations
Date/Time	Q (m3/s)	SSC (mg/L)	POC (mg/L)	DOC (mg/L)	major ion (mg/L)
2010-06-11	0.0130835	8.4	0.125884	8.046	33.852
2010-06-11 23:59:59	0.0765885	59.47	0.829363	1.847	28.0277
2010-06-12 23:59:59	0.0954368	558.5	6.31577	3.214	32.0418
2010-06-13 23:59:59	0.0343986	200.69	2.37439	3.018	20.3408
2010-06-14 23:59:59	0.0344299	130.34	1.73765	2.822	18.2803
2010-06-15 23:59:59	0.0229803	2126.1	30.7323	2.213	18.8155
2010-06-16 23:59:59	0.0173389	3757.46	42.9394	1.774	40.0812
2010-06-17 23:59:59	0.0118363	1625.47	19.0984	1.646	69.6729
2010-06-18 23:59:59	0.011834	1890.02	24.0252	1.61	26.2765
2010-06-19 23:59:59	0.00753188	1087.03	12.8236	1.569	35.0185
2010-06-20 23:59:59	0.00867773	1896.69	22.9637	1.6075	28.8317
2010-06-21 23:59:59	0.00535283	2701.75	29.4291	1.646	55.7405
2010-06-22 23:59:59	0.00475976	1506.28	17.1516	1.77	53.631
2010-06-23 23:59:59	0.00392705	1288.28	18.1873	2.191	61.8155
2010-06-24 23:59:59	0.00389784	557.156	14.9687	3.268	21.3391
2010-06-25 23:59:59	0.00318585	557.156	7.35621	1.915	20.3354
2010-06-26 23:59:59	0.00197976	423.16	5.37737	1.058	80.8752
2010-06-27 23:59:59	0.00149329	167.864	2.36773	2.138	57.2003
2010-06-28 23:59:59	0.00137855	59.8456	1.83048	2.438	69.9038
2010-06-29 23:59:59	0.00092945	59.8456	1.83048	2.438	69.9038
Daily Fluxes
Date/Time	Q (m3)	SS (kg)	POC (kg)	DOC (kg)	major ion (kg)
2010-06-11	282.603	2.37386	0.0355753	2.27382	9.56669
2010-06-11 23:59:59	6617.24	393.528	5.4881	12.2221	185.466
2010-06-12 23:59:59	8245.74	4605.24	52.0782	26.5018	264.208
2010-06-13 23:59:59	2972.04	596.458	7.05678	8.96961	60.4536
2010-06-14 23:59:59	2974.75	387.729	5.16906	8.39474	54.3792
2010-06-15 23:59:59	1985.5	4221.37	61.0189	4.39391	37.3581
2010-06-16 23:59:59	1498.08	5628.99	64.3267	2.6576	60.0449
2010-06-17 23:59:59	1022.65	1662.29	19.531	1.68329	71.2512
2010-06-18 23:59:59	1022.46	1932.47	24.5647	1.64616	26.8666
2010-06-19 23:59:59	650.755	707.389	8.345	1.02103	22.7885
2010-06-20 23:59:59	749.756	1422.06	17.2172	1.20523	21.6167
2010-06-21 23:59:59	462.485	1249.52	13.6105	0.76125	25.7791
2010-06-22 23:59:59	411.243	619.447	7.05347	0.7279	22.0554
2010-06-23 23:59:59	339.297	437.109	6.17089	0.7434	20.9738
2010-06-24 23:59:59	336.773	187.635	5.04104	1.10057	7.18642
2010-06-25 23:59:59	275.257	153.361	2.02485	0.527117	5.59746
2010-06-26 23:59:59	171.051	72.382	0.919806	0.180972	13.8338
2010-06-27 23:59:59	129.02	21.6578	0.305485	0.275845	7.37998
2010-06-28 23:59:59	119.106	7.12799	0.218022	0.290382	8.326
2010-06-29 23:59:59	80.3045	4.80587	0.146996	0.195782	5.61359

## Sheet: 2012
Mean Daily Concentrations
Date/Time	Q (m3/s)	SSC (mg/L)	POC (mg/L)	DOC (mg/L)	major ion (mg/L)
2012-06-06	0.00222219	8.27586	0.13926	8.032	126.41
2012-06-06 23:59:59	0.00525862	17.5613	0.263977	4.6585	89.1045
2012-06-07 23:59:59	0.033497	47.6923	0.814251	3.209	81.5866
2012-06-08 23:59:59	0.0313202	126.634	1.62823	2.2265	58.9933
2012-06-09 23:59:59	0.00650821	322.684	1.37754	2.338	65.5441
2012-06-11 00:00:00	0.00446798	636.721	4.90184	1.926	63.124
2012-06-12 00:00:00	0.00378819	873.209	8.66949	1.9255	68.0132
2012-06-13 00:00:00	0.00571494	2496.74	7.72695	1.695	98.2022
2012-06-14 00:00:00	0.00576768	755.686	9.20476	1.4915	230.065
2012-06-15 00:00:00	0.0034043	357.018	4.95043	1.68	237.073
2012-06-16 00:00:00	0.00352478	485.453	6.63477	1.9855	228.107
2012-06-17 00:00:00	0.00332427	442.035	6.13398	1.8085	160.512
2012-06-18 00:00:00	0.0026254	219.147	2.8506	1.751	269.686
2012-06-19 00:00:01	0.00254576	515.5	6.39833	1.5885	259.984
2012-06-20 00:00:01	0.00195527	220.17	2.79352	1.824	375.094
2012-06-21 00:00:01	0.00176101	170.76	2.17238	1.80325	321.986
2012-06-22 00:00:01	0.00180595	286.364	4.6557	1.711	246.134
2012-06-23 00:00:01	0.00135978	102.419	1.55247	1.843	303.777
2012-06-24 00:00:01	0.00119721	57.2222	0.97438	1.458	350.226
2012-06-25 00:00:01	0.00137049
2012-06-26 00:00:01	0.00111801
2012-06-27 00:00:02	0.00135101
2012-06-28 00:00:02	0.00158128
2012-06-29 00:00:02	0.000713185
2012-06-30 00:00:02	0.000652362
2012-07-01 00:00:02	0.00085888
2012-07-02 00:00:02	0.000983065
2012-07-03 00:00:02	0.000657992
2012-07-04 00:00:02	0.00094507
2012-07-05 00:00:02	0.00103279
2012-07-06 00:00:03	0.0011058
2012-07-07 00:00:03	0.000865051
2012-07-08 00:00:03	0.00192034
2012-07-09 00:00:03	0.0024626
2012-07-10 00:00:03	0.00203227	44.4444	0.707911	6.273	476.999
2012-07-11 00:00:03	0.000866809
2012-07-12 00:00:03	0.00114565
2012-07-13 00:00:03	0.00124178
2012-07-14 00:00:04	0.00108741
2012-07-15 00:00:04	0.00127889
2012-07-16 00:00:04	0.00141129
2012-07-17 00:00:04	0.00157228
2012-07-18 00:00:04	0.00264733	89.0377	1.22062	6.5185	846.213
2012-07-19 00:00:04	0.00282879	16.9998	0.269378	6.165	882.779
2012-07-20 00:00:04	0.00250587	14.0949	0.247844	5.3585	922.711
2012-07-21 00:00:04	0.00255344	2.85714	0.0439371	0	929.389
2012-07-22 00:00:05	0.00240777	284.167	4.74502	7.765	785.616
2012-07-23 00:00:05	0.00214854	20.2381	0.324579		830.182
2012-07-24 00:00:05	0.012813	771.121	10.4382		461.206
2012-07-25 00:00:05	0.00508644	78.8136	1.15131		429.057
Daily Fluxes
Date/Time	Q (m3)	SS (kg)	POC (kg)	DOC (kg)	major ion (kg)
2012-06-06	191.997	1.58894	0.0267375	1.54212	24.2704
2012-06-06 23:59:59	454.345	7.97889	0.119937	2.11657	40.4842
2012-06-07 23:59:59	2894.14	138.028	2.35655	9.28729	236.123
2012-06-08 23:59:59	2706.07	342.681	4.40611	6.02506	159.64
2012-06-09 23:59:59	562.309	181.448	0.774601	1.31468	36.8561
2012-06-11 00:00:00	386.033	245.796	1.89227	0.7435	24.368
2012-06-12 00:00:00	327.3	285.801	2.83752	0.630216	22.2607
2012-06-13 00:00:00	493.771	1232.82	3.81534	0.836942	48.4894
2012-06-14 00:00:00	498.327	376.579	4.58699	0.743255	114.648
2012-06-15 00:00:00	294.131	105.01	1.45608	0.494141	69.7306
2012-06-16 00:00:00	304.541	147.84	2.02056	0.604666	69.4679
2012-06-17 00:00:00	287.217	126.96	1.76178	0.519431	46.1016
2012-06-18 00:00:00	226.835	49.7102	0.646616	0.397188	61.1742
2012-06-19 00:00:01	219.954	113.386	1.40734	0.349396	57.1843
2012-06-20 00:00:01	168.935	37.1946	0.471925	0.308138	63.3667
2012-06-21 00:00:01	152.152	25.9814	0.330531	0.274367	48.9907
2012-06-22 00:00:01	156.034	44.6825	0.726448	0.266974	38.4054
2012-06-23 00:00:01	117.485	12.0328	0.182393	0.216525	35.6894
2012-06-24 00:00:01	103.439	5.91899	0.100789	0.150814	36.2269
2012-06-25 00:00:01	118.411	0	0	0	0
2012-06-26 00:00:01	96.5958	0	0	0	0
2012-06-27 00:00:02	116.727	0	0	0	0
2012-06-28 00:00:02	136.623	0	0	0	0
2012-06-29 00:00:02	61.6192	0	0	0	0
2012-06-30 00:00:02	56.3641	0	0	0	0
2012-07-01 00:00:02	74.2072	0	0	0	0
2012-07-02 00:00:02	84.9368	0	0	0	0
2012-07-03 00:00:02	56.8505	0	0	0	0
2012-07-04 00:00:02	81.654	0	0	0	0
2012-07-05 00:00:02	89.2334	0	0	0	0
2012-07-06 00:00:03	95.5408	0	0	0	0
2012-07-07 00:00:03	74.7404	0	0	0	0
2012-07-08 00:00:03	165.917	0	0	0	0
2012-07-09 00:00:03	212.769	0	0	0	0
2012-07-10 00:00:03	175.588	7.80393	0.124301	1.10147	83.7554
2012-07-11 00:00:03	74.8923	0	0	0	0
2012-07-12 00:00:03	98.9844	0	0	0	0
2012-07-13 00:00:03	107.29	0	0	0	0
2012-07-14 00:00:04	93.9521	0	0	0	0
2012-07-15 00:00:04	110.496	0	0	0	0
2012-07-16 00:00:04	121.936	0	0	0	0
2012-07-17 00:00:04	135.845	0	0	0	0
2012-07-18 00:00:04	228.729	20.3655	0.279191	1.49097	193.554
2012-07-19 00:00:04	244.407	4.15488	0.0658381	1.50677	215.758
2012-07-20 00:00:04	216.507	3.05165	0.0536599	1.16015	199.773
2012-07-21 00:00:04	220.617	0.630335	0.0096933	0	205.039
2012-07-22 00:00:05	208.031	59.1156	0.987112	1.61536	163.433
2012-07-23 00:00:05	185.634	3.75688	0.0602528	0	154.11
2012-07-24 00:00:05	1107.04	853.663	11.5555	0	510.575
2012-07-25 00:00:05	421.158	33.1929	0.484882	0	180.701

## Sheet: 2014
Mean Daily Concentrations
Date/Time	Q (m3/s)	SSC (mg/L)	POC (mg/L)	DOC (mg/L)	major ion (mg/L)
2014-06-15	0.00825	0.1	0.00144		25.0682
2014-06-16	0.00379167	0.1	0.00144		31.5554
2014-06-17	0.005875	0.1	0.00144		24.1702
2014-06-18	0.0130417	0.1	0.00144	8.299	132.378
2014-06-19	0.0105417	1747.27	24.8258	8.054	132.178
2014-06-20	0.00345833	421.557	6.06919	3.963	80.8398
2014-06-21	0.002625	980.281	14.5654	7.043	98.0809
2014-06-22	0.00320833	980.281	14.5654	7.043	98.0809
2014-06-23	0.00583333	509.133	8.04727		9.47123
2014-06-24	0.00666667	77.7971	1.0595		57.7791
2014-06-25	0.0045	576.131	7.52725		22.5395
2014-06-26	0.003625	648.129	7.49213		55.0927
2014-06-27	0.00379167	513.125	8.09158		48.5999
2014-06-28	0.001625	347.815	4.83581		68.6113
2014-06-29	0.001	1781.17	25.9774		84.4065
2014-06-30	0.000958333	707.956	9.26095	1.936	65.2705
2014-07-01	0.000666667	515.811	6.98241		103.957
2014-07-02	0.000708333	374.762	5.48453		82.6717
2014-07-03	0.000708333	314.444	4.57419		18.4423
2014-07-04	0.000625	382.714	5.20513	2.3055	95.979
2014-07-05	0.000333333	229.404	1.69356	7.19325	105.273
2014-07-06	0.000291667	312	4.58726	4.4865	81.7878
2014-07-07	0.000416667	318.31	4.50496	5.003	84.7578
2014-07-08	0.000166667	198.765	2.86222	4.915	88.8589
2014-07-09	0	257.576	3.53207	5.069	96.0925
2014-07-10	0	179.487	2.32306	2.12875	100.526
2014-07-11	0	148.718	2.08841	1.793	100.095
2014-07-12	0	114.346	1.40913	1.7435	108.877
2014-07-13	0	113.889	1.67261	1.757	124.176
2014-07-14	4.16667e-05
2014-07-15	8.33333e-05
2014-07-16	0
2014-07-17	0
2014-07-18	0.000125
2014-07-19	0.000125
2014-07-20	0
2014-07-21	0
2014-07-22	8.33333e-05
2014-07-23	0.000125
2014-07-24	0
2014-07-25	0
2014-07-26	0
2014-07-27	0.000583333
2014-07-28	0
2014-07-29	4.16667e-05
2014-07-30	0
2014-07-31	0
2014-08-01	0
2014-08-02	0
2014-08-03	0			2.673
Daily Fluxes
Date/Time	Q (m3)	SS (kg)	POC (kg)	DOC (kg)	major ion (kg)
2014-06-15	712.8	0.07128	0.00102643	0	17.8686
2014-06-16	327.6	0.03276	0.000471744	0	10.3375
2014-06-17	507.6	0.05076	0.000730944	0	12.2688
2014-06-18	1126.8	0.11268	0.00162259	9.35131	149.163
2014-06-19	910.8	1591.41	22.6114	7.33558	120.388
2014-06-20	298.8	125.961	1.81347	1.18414	24.1549
2014-06-21	226.8	222.328	3.30343	1.59735	22.2448
2014-06-22	277.2	271.734	4.03753	1.95232	27.188
2014-06-23	504	256.603	4.05582	0	4.7735
2014-06-24	576	44.8111	0.610271	0	33.2808
2014-06-25	388.8	224	2.9266	0	8.76334
2014-06-26	313.2	202.994	2.34654	0	17.255
2014-06-27	327.6	168.1	2.6508	0	15.9213
2014-06-28	140.4	48.8332	0.678948	0	9.63302
2014-06-29	86.4	153.893	2.24445	0	7.29272
2014-06-30	82.8	58.6188	0.766807	0.160301	5.4044
2014-07-01	57.6	29.7107	0.402187	0	5.98795
2014-07-02	61.2	22.9354	0.335653	0	5.05951
2014-07-03	61.2	19.2439	0.27994	0	1.12867
2014-07-04	54	20.6666	0.281077	0.124497	5.18287
2014-07-05	28.8	6.60684	0.0487746	0.207166	3.03185
2014-07-06	25.2	7.8624	0.115599	0.11306	2.06105
2014-07-07	36	11.4592	0.162179	0.180108	3.05128
2014-07-08	14.4	2.86222	0.041216	0.070776	1.27957
2014-07-09	0	0	0	0	0
2014-07-10	0	0	0	0	0
2014-07-11	0	0	0	0	0
2014-07-12	0	0	0	0	0
2014-07-13	0	0	0	0	0
2014-07-14	3.6	0	0	0	0
2014-07-15	7.2	0	0	0	0
2014-07-16	0	0	0	0	0
2014-07-17	0	0	0	0	0
2014-07-18	10.8	0	0	0	0
2014-07-19	10.8	0	0	0	0
2014-07-20	0	0	0	0	0
2014-07-21	0	0	0	0	0
2014-07-22	7.2	0	0	0	0
2014-07-23	10.8	0	0	0	0
2014-07-24	0	0	0	0	0
2014-07-25	0	0	0	0	0
2014-07-26	0	0	0	0	0
2014-07-27	50.4	0	0	0	0
2014-07-28	0	0	0	0	0
2014-07-29	3.6	0	0	0	0
2014-07-30	0	0	0	0	0
2014-07-31	0	0	0	0	0
2014-08-01	0	0	0	0	0
2014-08-02	0	0	0	0	0
2014-08-03	0	0	0	0	0

## Sheet: 2016
Mean Daily Concentrations
Date/Time	Q (m3/s)	SSC (mg/L)	POC (mg/L)	DOC (mg/L)	TDN (mg/L)	major ion (mg/L)	DIN (mg/L)	DIN w/ NH4 (mg/L)
2016-06-12	0.0172142	474.9	5.53809	3.288	0.1624	46.7916	0.0801608	0.0801608
2016-06-13	0.00719931	560.7	4.09661	2.261	0.19	57.5049	0.113059	0.113059
2016-06-14	0.0061074	119.6	5.56106	2.37325	0.1878	44.2234	0.085507	0.085507
2016-06-15	0.00311968	639.3	7.04144	1.56	0.1252	24.7989	0.0568417	0.0568417
2016-06-16	0.00331838	560	1.59338	1.9685	0.1241	60.7993	0.069301	0.069301
2016-06-17	0.00290094	214.3	7.12864	1.675	0.0923	59.5154	0.0430955	0.0430955
2016-06-18	0.00252739	266.9	6.94848	1.288	0.08995	27.4109	0.042667	0.042667
2016-06-19	0.00287162	322.2	2.72957	1.5265	0.08573	50.8824	0.0715293	0.0715293
2016-06-20	0.00287773	181	3.25267	1.58433	0.1006	42.7615	0.0553845	0.0553845
2016-06-21	0.00217506	182	4.35258	1.4875	0.07911	26.9089	0.0497018	0.0497018
2016-06-22	0.00232112	288.8	2.52392	1.0475	0.072978	11.0564	0.0445373	0.0445373
2016-06-23	0.00222899	125.6	3.03904	1.2875	0.08314	34.4624	0.00219515	0.00219515
2016-06-24	0.00270833	66.8	3.90044	1.38425	0.14	41.8358	0.114379	0.114379
2016-06-25	0.0018365	66.8	1.47571	1.481	0.1894	71.7972	0.280445	0.280445
2016-06-26	0.000172456	66.8	0.84337	1.5625	0.1992	98.8523	0.0661052	0.0661052
2016-06-27	0
2016-06-28	0
2016-06-29	0
2016-06-30	0
2016-07-01	0
2016-07-02	0
2016-07-03	0
2016-07-04	0
2016-07-05	0
2016-07-06	0
2016-07-07	0
2016-07-08	0
2016-07-09	0
2016-07-10	0
2016-07-11	0
2016-07-12	0
2016-07-13	0.000727856
2016-07-14	0
2016-07-15	0
2016-07-16	0
2016-07-17	0
2016-07-18	0
2016-07-19	0
2016-07-20	0
2016-07-21	0
2016-07-22	0.00356471
2016-07-23	0.00627579	0	0	9.1295	0.5807	297.774	0.00387292	0.00387292
2016-07-24	0.00269453
2016-07-25	0.00134069
2016-07-26	0.00130875
2016-07-27	0.00168019
2016-07-28	0.00139285
2016-07-29	0.00093181	136.3	2.11057
2016-07-30	0.00315629
2016-07-31	0.00305857
2016-08-01	0.00192612	1.5	0.28335
2016-08-02	0.00110521	1.9	0.28779
2016-08-03	0.000719836	6.7	0.0226193	7.675	0.3842	296.435	0.00326611	0.00326611
2016-08-04	0.000833583			5.8085	0.3094	251.556	0.00440889	0.00440889
2016-08-05	0.000733593			5.2695	0.3044	268.464	0.0341063	0.0341063
2016-08-06	0.000930093
2016-08-07	0.000727959
Daily Fluxes
Date/Time	Q (m3)	SS (kg)	POC (kg)	DOC (kg)	TDN (kg)	major ion (kg)	DIN (kg)	DIN w/ NH4 (kg)
2016-06-12	619.713	294.302	3.43203	2.03762	0.100641	28.9974	0.0496767	0.0496767
2016-06-13	622.02	348.767	2.54817	1.40639	0.118184	35.7692	0.0703252	0.0703252
2016-06-14	527.679	63.1104	2.93446	1.25231	0.0990981	23.3358	0.0451203	0.0451203
2016-06-15	269.54	172.317	1.89795	0.420482	0.0337464	6.68429	0.0153211	0.0153211
2016-06-16	286.708	160.557	0.456835	0.564385	0.0355805	17.4317	0.0198692	0.0198692
2016-06-17	250.642	53.7125	1.78673	0.419825	0.0231342	14.917	0.0108015	0.0108015
2016-06-18	218.366	58.2819	1.51731	0.281256	0.019642	5.98561	0.00931703	0.00931703
2016-06-19	248.108	79.9403	0.677227	0.378736	0.0212703	12.6243	0.017747	0.017747
2016-06-20	248.636	45.0031	0.808731	0.393922	0.0250128	10.632	0.0137706	0.0137706
2016-06-21	187.925	34.2023	0.817958	0.279538	0.0148667	5.05686	0.00934022	0.00934022
2016-06-22	200.545	57.9174	0.50616	0.210071	0.0146354	2.2173	0.00893174	0.00893174
2016-06-23	192.585	24.1887	0.585273	0.247953	0.0160115	6.63694	0.000422753	0.000422753
2016-06-24	234	15.6312	0.912702	0.323915	0.03276	9.78958	0.0267646	0.0267646
2016-06-25	158.674	10.5994	0.234157	0.234995	0.0300528	11.3923	0.0444992	0.0444992
2016-06-26	14.9002	0.995331	0.0125664	0.0232815	0.00296811	1.47292	0.000984979	0.000984979
2016-06-27	0	0	0	0	0	0	0	0
2016-06-28	0	0	0	0	0	0	0	0
2016-06-29	0	0	0	0	0	0	0	0
2016-06-30	0	0	0	0	0	0	0	0
2016-07-01	0	0	0	0	0	0	0	0
2016-07-02	0	0	0	0	0	0	0	0
2016-07-03	0	0	0	0	0	0	0	0
2016-07-04	0	0	0	0	0	0	0	0
2016-07-05	0	0	0	0	0	0	0	0
2016-07-06	0	0	0	0	0	0	0	0
2016-07-07	0	0	0	0	0	0	0	0
2016-07-08	0	0	0	0	0	0	0	0
2016-07-09	0	0	0	0	0	0	0	0
2016-07-10	0	0	0	0	0	0	0	0
2016-07-11	0	0	0	0	0	0	0	0
2016-07-12	0	0	0	0	0	0	0	0
2016-07-13	62.8868	0	0	0	0	0	0	0
2016-07-14	0	0	0	0	0	0	0	0
2016-07-15	0	0	0	0	0	0	0	0
2016-07-16	0	0	0	0	0	0	0	0
2016-07-17	0	0	0	0	0	0	0	0
2016-07-18	0	0	0	0	0	0	0	0
2016-07-19	0	0	0	0	0	0	0	0
2016-07-20	0	0	0	0	0	0	0	0
2016-07-21	0	0	0	0	0	0	0	0
2016-07-22	307.991	0	0	0	0	0	0	0
2016-07-23	542.228	0	0	4.95027	0.314872	161.462	0.0021	0.0021
2016-07-24	232.808	0	0	0	0	0	0	0
2016-07-25	115.835	0	0	0	0	0	0	0
2016-07-26	113.076	0	0	0	0	0	0	0
2016-07-27	145.168	0	0	0	0	0	0	0
2016-07-28	120.342	0	0	0	0	0	0	0
2016-07-29	80.5084	10.9733	0.169918	0	0	0	0	0
2016-07-30	272.703	0	0	0	0	0	0	0
2016-07-31	264.26	0	0	0	0	0	0	0
2016-08-01	166.417	0.249625	0.0471542	0	0	0	0	0
2016-08-02	95.4902	0.181431	0.0274811	0	0	0	0	0
2016-08-03	62.1939	0.416699	0.00140678	0.477338	0.0238949	18.4364	0.000203132	0.000203132
2016-08-04	72.0216	0	0	0.418337	0.0222835	18.1175	0.000317535	0.000317535
2016-08-05	63.3824	0	0	0.333994	0.0192936	17.0159	0.00216174	0.00216174
2016-08-06	80.36	0	0	0	0	0	0	0
2016-08-07	44.5511	0	0	0	0	0	0	0

## Sheet: 2017
Mean Daily Concentrations
Date/Time	Q (m3/s)	SSC (mg/L)	POC (mg/L)	DOC (mg/L)	major ion (mg/L)
2017-06-22	0.000165847
2017-06-23	0.000376715	34.06	0.425404	2.688	65.4072
2017-06-24	0.00378221	43.64	0.610197	2.07183	53.1046
2017-06-25	0.011173	65.22	0.933164	1.9035	45.736
2017-06-26	0.012791	91.15	1.20481	1.39325	43.9385
2017-06-27	0.00415575	102.65	1.39344	1.42725	40.044
2017-06-28	0.00274749	90.64	1.22759	1.52375	48.3373
2017-06-29	0.00933595	571.68	1.49581	1.4965	41.7381
2017-06-30	0.0086732	312.99	4.34439	1.6785	52.7829
2017-07-01	0.00598229	245.55	3.63712	1.437	61.3298
2017-07-02	0.00706592	297.44	3.84177	1.394	49.5882
2017-07-03	0.0050902	382.51	5.27729	1.171	48.8725
2017-07-04	0.00436087	261.7	4.61056	1.447	59.5997
2017-07-05	0.00318247	701.98	9.64334	1.421	61.8145
2017-07-06	0.00207485	571.09	7.10859	1.23002	73.4219
2017-07-07	0.00158037	232.35	3.12214	1.3115	82.5815
2017-07-08	0.00156007	310.63	4.47069	1.533	97.4872
2017-07-09	0.000817066	132.96	1.78416	1.68	104.023
2017-07-10	0.000514855	51	0.626313	1.6185	128.484
2017-07-11	0.000250877	102.7	1.59163	1.47725	65.9093
2017-07-12	0.000221218	0	0	1.336	65.9093
2017-07-13	0.000208297	50.27	0.76	1.336	156.734
2017-07-14	0.000247166
2017-07-15	0.000168278
2017-07-16	0.000239969
2017-07-17	0.000223919
2017-07-18	0.000354875
2017-07-19	0.000409954
2017-07-20	0.000510509
2017-07-21	0.000312435
2017-07-22	0.000372416
2017-07-23	0.000125593
2017-07-24	0.000201163
2017-07-25	0.000188613
2017-07-26	0.000158545
2017-07-27	0.000224466
2017-07-28	0.000136553
2017-07-29	0.000200742
2017-07-30	0.000385197
2017-07-31	0.000285929
2017-08-01	0.00019337
2017-08-02	0.000521586
2017-08-03	0.000379071
2017-08-04	0.000324279
2017-08-05	0.000276324
2017-08-06	0.000277515
2017-08-07	0.000215112
2017-08-08	0.000110604
2017-08-09	0.000155367
2017-08-10	0.000143921
Daily Fluxes
Date/Time	Q (m3)	SS (kg)	POC (kg)	DOC (kg)	major ion (kg)
2017-06-22	4.17934	0	0	0	0
2017-06-23	32.5482	1.10859	0.0138461	0.0874895	2.12889
2017-06-24	326.783	14.2608	0.199402	0.677039	17.3537
2017-06-25	965.349	62.9601	0.900829	1.83754	44.1512
2017-06-26	1105.15	100.734	1.33149	1.53974	48.5585
2017-06-27	359.057	36.8572	0.500324	0.512464	14.3781
2017-06-28	237.383	21.5164	0.291409	0.361712	11.4744
2017-06-29	806.626	461.132	1.20656	1.20712	33.667
2017-06-30	749.365	234.544	3.25553	1.25781	39.5536
2017-07-01	516.87	126.917	1.87992	0.742743	31.6996
2017-07-02	610.495	181.586	2.34538	0.851031	30.2734
2017-07-03	439.793	168.225	2.32092	0.514998	21.4938
2017-07-04	376.779	98.6031	1.73716	0.545199	22.4559
2017-07-05	274.966	193.02	2.65159	0.390726	16.9969
2017-07-06	179.267	102.378	1.27434	0.220503	13.1621
2017-07-07	136.544	31.7259	0.426309	0.179077	11.276
2017-07-08	134.79	41.8698	0.602605	0.206633	13.1403
2017-07-09	70.5945	9.38624	0.125952	0.118599	7.34347
2017-07-10	44.4834	2.26866	0.0278606	0.0719964	5.71543
2017-07-11	21.6757	2.2261	0.0344997	0.0320205	1.42863
2017-07-12	19.1133	0	0	0.0255353	1.25974
2017-07-13	17.9969	0.904704	0.0136776	0.0240439	2.82072
2017-07-14	21.3551	0	0	0	0
2017-07-15	14.5393	0	0	0	0
2017-07-16	20.7333	0	0	0	0
2017-07-17	19.3466	0	0	0	0
2017-07-18	30.6612	0	0	0	0
2017-07-19	35.4201	0	0	0	0
2017-07-20	44.108	0	0	0	0
2017-07-21	26.9944	0	0	0	0
2017-07-22	32.1768	0	0	0	0
2017-07-23	10.8513	0	0	0	0
2017-07-24	17.3805	0	0	0	0
2017-07-25	16.2961	0	0	0	0
2017-07-26	13.6983	0	0	0	0
2017-07-27	19.3938	0	0	0	0
2017-07-28	11.7982	0	0	0	0
2017-07-29	17.3441	0	0	0	0
2017-07-30	33.281	0	0	0	0
2017-07-31	24.7042	0	0	0	0
2017-08-01	16.7072	0	0	0	0
2017-08-02	45.065	0	0	0	0
2017-08-03	32.7518	0	0	0	0
2017-08-04	28.0177	0	0	0	0
2017-08-05	23.8744	0	0	0	0
2017-08-06	23.9773	0	0	0	0
2017-08-07	18.5856	0	0	0	0
2017-08-08	9.55617	0	0	0	0
2017-08-09	13.4237	0	0	0	0
2017-08-10	6.21739	0	0	0	0
