# Supplementary material for: Differential impact of thermal and physical permafrost disturbances on High Arctic dissolved and particulate fluvial fluxes
Source: Sci Rep. 2020 Jul 16;10:11836. doi: 10.1038/s41598-020-68824-3 (PMC7366920; doi:10.1038/s41598-020-68824-3)
Supplement: Supplementary file 4 — Supplementary Information 4. [file 41598_2020_68824_MOESM4_ESM.xlsx]

## Sheet: Table S1_PT
Year	Date	Rainfall (mm/hr)	Duration (h)	Runoff (mm)	SS (kg)	POC (kg)	Major ions (kg)	DOC (kg)
2006	2020-06-30	0.32	38
2007	2019-06-22	0.33	14	3.7	22.1	0.3	26.3	1.9
2007	2019-06-30	0.19	54	11.6	40.5	0.5	152	10.6
2007	2020-07-20	0.31	38
2007	2020-07-29	0.31	30
2008	2019-06-24	0.25	8	3.2	956.3	12.1	76.1	1.6
2008	2019-07-21	0.63	16
2008	2019-07-31	1.02	12
2008	2019-08-02	0.38	19
2008	2020-08-05	0.29	23
2008	2019-08-07	0.44	14
2009	2020-07-17	0.38	75	12.3	1474.9	14.6	470.2	10.2
2009	2019-07-24	0.12	36	1.9	50.4	0.7	88.2
2009	2020-07-26	0.39	33	9.8	3888.6	38.6	274.2	11.4
2010	2020-06-14	0.12	41
2010	2019-07-08	0.15	13
2010	2020-07-13	0.11	47
2010	2019-07-21	0.1	24
2012	2020-07-09	0.38	25	1.8	7.8	0.1	83.8	1.1
2012	2019-07-19	0.09	17	2.2	24.5	0.3	409.3	3
2012	2020-07-24	0.29	21	7.2	886.9	12	691.3
2014	2019-07-13	0.06	66
2014	2019-07-25	0.25	11
2016	2019-06-11	0.51	7
2016	2019-07-04	0.19	18
2016	2019-07-14	0.18	35
2016	2019-07-20	0.09	37
2016	2019-07-23	0.35	24	4			161.5	5
2016	2020-07-30	0.34	28	3.3	0.2	0.0472
2016	2020-08-02	0.34	28	0.9	0.4	0.001	53.6	1.2
2017	2019-07-21	0.5	4	0.5
2017	2019-07-25	0.15	22
2017	2019-08-08	0.11	11
2017	2019-08-12	0.55	17

## Sheet: Table S1_GS
Year	Date	Rainfall (mm/hr)	Duration (h)	Runoff (mm)	SS (kg)	POC (kg)	Major ions (kg)	DOC (kg)
2006	2020-06-30	0.32	38
2007	2019-06-22	0.33	14	1.6	0.6	0.01	4.6	1
2007	2019-06-30	0.19	54	4.5	1.4	0.02	11.7	2.9
2007	2020-07-20	0.31	38
2007	2020-07-29	0.31	30
2008	2019-06-24	0.25	8	4.5	1.01	0.03	24.84	3.19
2008	2019-07-21	0.63	16
2008	2019-07-31	1.02	12
2008	2019-08-02	0.38	19
2008	2020-08-05	0.29	23
2008	2019-08-07	0.44	14
2009	2020-07-17	0.38	75	9.2	5.9	0.1	79.6	10.5
2009	2019-07-24	0.12	36	1.4	0.14	0.002	15.33	1.9
2009	2020-07-26	0.39	33	8	5.8	0.1	80.1	9.4
2010	2020-06-14	0.12	41	7.7	11.8	0.1	29	11.2
2010	2019-07-08	0.15	13
2010	2020-07-13	0.11	47	3.9	2.54	0.03	12.98	4.2
2010	2019-07-21	0.1	24	1.2	1.24	0.02	5.52	1.62
2012	2020-07-09	0.38	25	1.9	278.8	5.4	1125.3	43.6
2012	2019-07-19	0.09	17	1.9	76	1.5	3882	36.6
2012	2020-07-24	0.29	21	4.3	1307.1	25.5	7752.1
2014	2019-07-13	0.06	66
2014	2019-07-25	0.25	11
2016	2019-06-11	0.51	7
2016	2019-07-04	0.19	18
2016	2019-07-14	0.18	35
2016	2019-07-20	0.09	37
2016	2019-07-23	0.35	24	1.3	0.08	0.003	3.43	0.52
2016	2020-07-30	0.34	28	5.5	1.35	0.02	37.33	7.1
2016	2020-08-02	0.34	28
2017	2019-07-21	0.5	4	1.5	3.4	0.03	10.2	1.2
2017	2019-07-25	0.15	22
2017	2019-08-08	0.11	11
2017	2019-08-12	0.55	17

## Sheet: Table S2_S3_PT
TOTAL NIVAL FLUX							NIVAL RUNOFF-NORMALIZED FLUX
	Runoff (mm)	SS (kg)	POC (kg)	Major Ions (kg)	DOC (kg)			SS (kg/mm)	POC (kg/mm)	Major Ions (kg/mm)	DOC (kg/mm)
2006	17.7			132.1	11.6		2006			7.46328	0.655367
2007	12.9	93.5	1.3	99.1	8.2		2007	7.24806	0.100775	7.68217	0.635659
2008	28.8	7699.8	95.3	466.8	18.4		2008	267.354	3.30903	16.2083	0.638889
2009	55.5	7874.1	70.6	947.9	17.7		2009	141.876	1.27207	17.0793	0.318919
2010	141.8	24301	300	916.8	75.3		2010	171.375	2.11566	6.46544	0.53103
2011							2011
2012	49.6	3481.4	29.9	1233.5	26.8		2012	70.1895	0.602823	24.869	0.540323
2013							2013
2014	31.6	3310.9	47.3	480.5	21.4		2014	104.775	1.49684	15.2057	0.677215
2015							2015
2016	20.1	1418.5	19.1	191.5	8.5		2016	70.5721	0.950249	9.52736	0.422886
2017	34.7	1889.1	21.1	384.8	11.3		2017	54.4409	0.608069	11.0893	0.325648
BASEFLOW							BASEFLOW RUNOFF-NORMALIZED FLUX
	Runoff (mm)	SS (kg)	POC (kg)	Major Ions (kg)	DOC (kg)			SS (kg/mm)	POC (kg/mm)	Major Ions (kg/mm)	DOC (kg/mm)
2006	2.7						2006
2007	7.2	26.9	0.4	73.6	4		2007	3.73611	0.0555556	10.2222	0.555556
2008	1.6	228.9	2.2	53.8	0.6		2008	143.062	1.375	33.625	0.375
2009	24	1172.7	10.1	303.7			2009	48.8625	0.420833	12.6542	0
2010	0.9	11.9	0.4	13.9	0.5		2010	13.2222	0.444444	15.4444	0.555556
2011							2011
2012	13.6	66.6	1.1	722.4	2.8		2012	4.89706	0.0808824	53.1176	0.205882
2013							2013
2014	2.5	180	2.4	32.2	0.9		2014	72	0.96	12.88	0.36
2015							2015
2016	5.2	12.2	0.2	215	6.2		2016	2.34615	0.0384615	41.3462	1.19231
2017	2.7	3.1	0.05	5.5	0.1		2017	1.14815	0.0185185	2.03704	0.037037
PLUVIAL							PLUVIAL RUNOFF-NORMALIZED FLUX
	Runoff (mm)	SS (kg)	POC (kg)	Major Ions (kg)	DOC (kg)			SS (kg/mm)	POC (kg/mm)	Major Ions (kg/mm)	DOC (kg/mm)
2006							2006
2007	15.2	62.5	0.9	178.3	12.5		2007	4.11184	0.0592105	11.7303	0.822368
2008	2.7	956.3	12.1	76.1	1.6		2008	354.185	4.48148	28.1852	0.592593
2009	24	5413.9	53.9	832.5	21.6		2009	225.579	2.24583	34.6875	0.9
2010							2010
2011							2011
2012	11.2	919.2	12.5	1184.3	4.1		2012	82.0714	1.11607	105.741	0.366071
2013							2013
2014							2014
2015							2015
2016	8.2	0.7	0.05	215	6.2		2016	0.0853659	0.00609756	26.2195	0.756098
2017	0.5						2017

## Sheet: Table S2_S3_GS
TOTAL NIVAL FLUX							NIVAL RUNOFF-NORMALIZED FLUX
	Runoff (mm)	SS (kg)	POC (kg)	Major Ions (kg)	DOC (kg)			SS (kg/mm)	POC (kg/mm)	Major Ions (kg/mm)	DOC (kg/mm)
2006	20.7			69.9	12.5		2006			3.37681	0.603865
2007	6.3	1.9	0.03	20.7	5		2007	0.301587	0.0047619	3.28571	0.793651
2008	29.5	9.6	0.2	225.1	28.6		2008	0.325424	0.00677966	7.63051	0.969492
2009	38.8	13.8	0.15	301.7	31.3		2009	0.35567	0.00386598	7.77577	0.806701
2010	78.3	43	0.47	384.9	73.2		2010	0.54917	0.00600255	4.91571	0.934866
2011							2011
2012	77.3	19.5	0.3	635.8	82.7		2012	0.252264	0.00388098	8.2251	1.06986
2013							2013
2014	27.1	10.4	0.15	129.8	27.3		2014	0.383764	0.00553506	4.78967	1.00738
2015							2015
2016	36.8	14.9	0.2	222.2	26.1		2016	0.404891	0.00543478	6.03804	0.709239
2017	68	16.3	0.25	415.8	37.3		2017	0.239706	0.00367647	6.11471	0.548529
BASEFLOW							BASEFLOW RUNOFF-NORMALIZED FLUX
	Runoff (mm)	SS (kg)	POC (kg)	Major Ions (kg)	DOC (kg)			SS (kg/mm)	POC (kg/mm)	Major Ions (kg/mm)	DOC (kg/mm)
2006	2.8			16.6	2.8		2006			5.92857	1
2007	4	0.8	0.01	13.2	3		2007	0.2	0.0025	3.3	0.75
2008	5.5	2.5	0.14	46.5	5.1		2008	0.454545	0.0254545	8.45455	0.927273
2009	24	10.7	0.16	219.9	25.1		2009	0.445833	0.00666667	9.1625	1.04583
2010	21.9	2.5	0.1	114.2	21.5		2010	0.114155	0.00456621	5.21461	0.981735
2011							2011
2012	5.4	1	0.01	34.3	2.1		2012	0.185185	0.00185185	6.35185	0.388889
2013							2013
2014	37.3	0.2	0.003	308.14	26.8		2014	0.00536193	8.0429e-05	8.26113	0.718499
2015							2015
2016	7.3	1.4	0.02	32.3	4.7		2016	0.191781	0.00273973	4.42466	0.643836
2017	3.7	3.5	0.05	13.9	1.8		2017	0.945946	0.0135135	3.75676	0.486486
PLUVIAL							PLUVIAL RUNOFF-NORMALIZED FLUX
	Runoff (mm)	SS (kg)	POC (kg)	Major Ions (kg)	DOC (kg)			SS (kg/mm)	POC (kg/mm)	Major Ions (kg/mm)	DOC (kg/mm)
2006							2006
2007	6.1	2	0.03	16.3	3.9		2007	0.327869	0.00491803	2.67213	0.639344
2008	4.5	1	0.03	24.8	3.2		2008	0.222222	0.00666667	5.51111	0.711111
2009	18.6	11.8	0.1	175.1	21.8		2009	0.634409	0.00537634	9.41398	1.17204
2010	12.8	15.6	0.1	47.5	17		2010	1.21875	0.0078125	3.71094	1.32812
2011							2011
2012	8.1	4.5	0.1	196.3	6.8		2012	0.555556	0.0123457	24.2346	0.839506
2013							2013
2014							2014
2015							2015
2016	6.8	1.4	0.02	40.8	7.6		2016	0.205882	0.00294118	6	1.11765
2017	1.5	3.4	0.03	10.2	1.2		2017	2.26667	0.02	6.8	0.8

## Sheet: Table S4
Site	Year	[DOC]	±	[major ion]	±	[SS]	±	[POC}	±	[POC]/[SS]
		(mg/L)	(1 stdev)	(mg/L)	(1 stdev)	(mg/L)	(1 stdev)	(mg/L)	(1 stdev)	(mg/L)
PT	2006	2.8	1.6	34.9	12.9
	2007	3	0.7	41.8	9.8	25.5	19	0.4	0.2	1.5
	2008	3.5	1.6	119	85	840.2	814.3	10.5	9.7	1.3
	2009	5.6	3.6	87.7	84.5	514.8	544.1	4.7	5	1.2
	2010	2.4	1.5	42.1	20.6	1033.1	1044.4	13.1	12.2	1.2
	2011
	2012	3.1	2.3	364.2	293.8	338	495.7	3.3	3.1	1.4
	2013
	2014	4.4	2.4	76.7	35	439.7	451.6	6.2	6.6	1.4
	2015
	2016	2.8	2.4	95.5	99.4	214.1	202.3	3.1	2.4	1.3
	2017	1.6	0.3	68.9	30.2	221.5	199.4	2.8	2.5	1.3
GS	2006	3.7	0.6	20.8	3.5
	2007	4	0.8	17.2	3.5	1.6	1.5	0.03	0.02	1.5
	2008	5.6	2.5	43.6	11.9	1.9	1.3	0.04	0.03	1.5
	2009	5.7	1.9	48.7	9.8	2.4	2.3	0.03	0.03	1.4
	2010	5.8	1.5	27.1	9.6	2.9	1.9	0.04	0.02	1.3
	2011
	2012	5.6	2.8	59	37.2	2.1	2.5	0.03	0.03	1.3
	2013
	2014	5.1	2.2	43.5	18.9	0.5	1.2	0.01	0.02	1.4
	2015
	2016	5.2	1.8	37.6	19.3	1.8	1.7	0.03	0.03	1.4
	2017	3.6	0.7	34.1	4	3.8	4.3	0.1	0.1	1.5
